# Supplementary material for: Putative Microsatellite DNA Marker-Based Wheat Genomic Resource for Varietal Improvement and Management
Source: Front Plant Sci. 2017 Nov 28;8:2009. doi: 10.3389/fpls.2017.02009 (PMC5712362; doi:10.3389/fpls.2017.02009)
Supplement: Supplementary file 2 [file Table1.xlsx]

## Sheet: chr1
List of homozygous alleles in wheat genome Chromosome 1
	Marker Details				Genome A	Genome B	Genome D
Chromosome	SSR	SSR_length	Forward Primer	Reverse Primer	Start	Start	Start	Product
1	(AAC)6	18	CATTCTCCGCACGCTTTAGC	AACAGTTAGGTGTGGCGGAG	9716193	9717651	15241030	213
1	(AAC)6	18	CATTCTCCGCACGCTTTAGC	TGAGATGGATGTGTGGCCAC	9716193	9717651	15241030	183
1	(AAT)5	15	CGAGACACTCCATGGTTGCT	TTCTCTTTCGTGTGCCCCTC	207069766	225756892	95177444	250
1	(AC)6	12	CTTCTCACATGCTGGCCAGA	CACAGAGGGAGCGGAAAAGT	38272782	7500304	27240763	169
1	(AC)7	14	CTTCTCACATGCTGGCCAGA	CACAGAGGGAGCGGAAAAGT	86451225	7500304	27240763	170
1	(AC)8	16	CTTCTCACATGCTGGCCAGA	CACAGAGGGAGCGGAAAAGT	50587230	7500304	27240763	173
1	(ACA)10	30	CATTCTCCGCACGCTTTAGC	AACAGTTAGGTGTGGCGGAG	50260902	9717651	15241030	213
1	(ACA)10	30	CATTCTCCGCACGCTTTAGC	TGAGATGGATGTGTGGCCAC	50260902	9717651	15241030	183
1	(ACA)13	39	CAGAGGTGGCTCTGCATGAA	GAGTAGTTCCAGAGCAGCGG	239706658	280496646	126434337	289
1	(ACA)13	39	CAGAGGTGGCTCTGCATGAA	GCACCCCTGTTACCGAGTAG	239706658	280496646	126434337	153
1	(ACA)6	18	CATTCTCCGCACGCTTTAGC	TGAGATGGATGTGTGGCCAC	109062161	9717651	15241030	183
1	(ACA)7	21	CATTCTCCGCACGCTTTAGC	TGAGATGGATGTGTGGCCAC	228584023	9717651	15241030	183
1	(AG)10	20	GAGGGGTCGTTTGTGTCCAT	TGTCTCCTTGTGCACCACTC	137716268	21087450	22640429	288
1	(AG)12	24	CCGCCTTCAAACGACACAAG	GGACAGGAGAAAGGGAACGG	197837634	19250559	50640662	183
1	(AG)24	48	GAGGGGTCGTTTGTGTCCAT	TGTCTCCTTGTGCACCACTC	177803161	21087450	22640429	288
1	(AG)6	12	GGTGATGCTGGACGGGTTTA	AGATCTCCTTACCGGACCCC	57597496	13298577	9648743	140
1	(AG)6	12	GTCCGAGAAAGAGCGAGGTC	ACTCTTTCGACCTCATGGCG	97793147	27839850	22208130	108
1	(AG)7	14	AGGTCGATCAGTGGTGCTTG	ACAGCGAGGGTGACATTCAG	248131576	288984004	135095067	156
1	(AGA)5	15	AGCATCAGAGTAGGCCTGGA	TTCGTGCCTCTGATGGTGAC	167845110	6425917	14273273	247
1	(AGA)6	18	CTTCAGCTGTGCCTCGAAGA	CCTTAATGCCACCGTCTCGT	197273028	27100087	23915212	300
1	(AGA)6	18	CTTCAGCTGTGCCTCGAAGA	TAATGCCACCGTCTCGTCAC	197273028	27100087	23915212	297
1	(AGAT)5	20	GTGGATGGAAGAAGGGGGTG	GCCATTACAACCGCGACATC	241274731	240270838	3219784	102
1	(AGC)5	15	AACGAAGAACGCATGACCCA	TGATGCTTTCAGGTGGTGCT	204291614	27721185	12548624	107
1	(AGC)5	15	CAGATCCGGCTGGTATGGAC	CATGGAGCGGCTACCTTGAA	230914472	1222533	11100423	105
1	(AGC)5	15	CAGATCCGGCTGGTATGGAC	CATGGAGCGGCTACCTTGAA	24265467	1222533	11100423	105
1	(AGC)5	15	AACGAAGAACGCATGACCCA	TGATGCTTTCAGGTGGTGCT	26336120	27721185	12548624	107
1	(AT)6	12	AGGGTTTGAGAAGCTCGAGC	GAATGAGAAGGGTCAGGGGC	171861361	29758253	5734467	138
1	(AT)6	12	TGCTCAACCTACACGTGCAT	ATACTGCCTCCTCTCCGGTT	185226262	2307130	13903184	200
1	(AT)6	12	CACACACTACCAGTCGGCAT	TGATGGAGAGGGGGATGTGT	185604156	21743415	38048679	100
1	(AT)6	12	CCGCCTTCAAACGACACAAG	GGACAGGAGAAAGGGAACGG	197801036	19250559	50640662	183
1	(AT)6	12	GCGATGTGGTTCATGCCAAC	ACGCAGGTGAGTTAGGATGC	98493892	78637585	18043566	193
1	(AT)7	14	AGTTGCAGCTATGGCGAACT	AGAGTCCGTATGTGTGGGGA	175361767	27072558	6336995	160
1	(AT)7	14	CACACACTACCAGTCGGCAT	TGATGGAGAGGGGGATGTGT	81536791	21743415	38048679	102
1	(AT)8	16	TTCACTCTATCGCCTTCGGC	CCGCACCCTTCTTTCCTCTT	165465481	16708048	9925027	273
1	(ATG)7	21	CTTGGGAGTCCGTGCTACAG	TAACTTTCCCGCCTGCTTGT	207450576	2305496	12050867	107
1	(ATGC)5	20	CTCACTCTAGTGGCGCCTTC	CCGCCGATTATTGGTGCAAG	248140513	288994564	135325217	240
1	(CA)10	20	GGCCTTCTTCCCTGCATTCT	AACGTGCATGTGTGAGAGGT	56154922	29194621	23524739	176
1	(CA)6	12	CTTCTCACATGCTGGCCAGA	CACAGAGGGAGCGGAAAAGT	156071927	7500304	27240763	173
1	(CA)6	12	CCCTGCCACACACAAACTTG	GAGGATCAAGTGGGTGGGTG	161185201	267126	24606397	132
1	(CA)6	12	CCCTGCCACACACAAACTTG	TGGGTGCGAGATCGATGAAG	161185201	267126	24606397	118
1	(CA)6	12	TCCCTGCCACACACAAACTT	GAGGATCAAGTGGGTGGGTG	161185201	267125	24606396	133
1	(CA)6	12	TCCCTGCCACACACAAACTT	TGGGTGCGAGATCGATGAAG	161185201	267125	24606396	119
1	(CA)6	12	GACCGAGGGAATTGAACCGT	GCCAGAATTCCAGCCCTAGG	181133347	2507344	19807081	132
1	(CA)6	12	GGCCTTCTTCCCTGCATTCT	AACGTGCATGTGTGAGAGGT	76447488	29194621	23524739	165
1	(CA)6	12	ATAGATGCATGCTCCAGCCC	AACGTGCATGTGTGAGAGGT	86446784	29194558	23524676	228
1	(CA)8	16	AGCCAATGGGAGGGAACAAG	GTCCAGGTGAGTGTGATGCA	6569321	285141490	32888922	134
1	(CA)9	18	TCCCTGCCACACACAAACTT	GAGGATCAAGTGGGTGGGTG	129469918	267125	24606396	131
1	(CCG)5	15	ACGGGCGGGTACAAAAATCT	TTTGCCTACACATGCCGACT	129234898	80336263	51246824	184
1	(CCG)5	15	CGTCAACAAGCCAATAGCCG	TGGATTCTGATGCCGTGCTT	129234898	80335753	51246308	109
1	(CCG)5	15	CTGGGTTGGGCTAATCGGTT	TTTGCCTACACATGCCGACT	129234898	80336228	51246789	219
1	(CCTC)5	20	AGTTCTTCTACCGCAAGCCC	GGTGGAGAAGCACGAATCGA	139316378	62114046	76073135	275
1	(CCTC)5	20	GATTCGTGCTTCTCCACCGA	CCTCCCGGAAGTTGAAGACC	139316378	62114296	76073374	124
1	(CCTC)5	20	GATTCGTGCTTCTCCACCGA	GTTCCTCCTCCCGGAAGTTG	139316378	62114296	76073374	130
1	(CCTC)5	20	TCGATTCGTGCTTCTCCACC	CCTCCCGGAAGTTGAAGACC	139316378	62114294	76073372	126
1	(CCTC)5	20	TCGATTCGTGCTTCTCCACC	GTTCCTCCTCCCGGAAGTTG	139316378	62114294	76073372	132
1	(CGC)5	15	GGAGATGACGATGCAGGAGG	AATCCAAGGCTGCAGAGGAC	15374372	93234825	35085319	250
1	(CGG)5	15	CAAACTACGCAGAGGCTGGA	GTACGAGCTCCTACCATGGC	86097148	32400127	20504834	165
1	(CT)10	20	GGAGATGACGATGCAGGAGG	AATCCAAGGCTGCAGAGGAC	15374956	93234825	35085319	250
1	(CT)15	30	ATCAGAGCCGCATGTACCAG	GTTGGTGCACCTAGGGTACC	36073570	196487390	44942442	213
1	(CT)15	30	CCGCATGTACCAGAACCCTT	GTTGGTGCACCTAGGGTACC	36073570	196487397	44942449	206
1	(CT)16	32	CCCTGCCACACACAAACTTG	GAGGATCAAGTGGGTGGGTG	136104775	267126	24606397	130
1	(CT)16	32	TCCCTGCCACACACAAACTT	GAGGATCAAGTGGGTGGGTG	136104775	267125	24606396	131
1	(CT)16	32	TCCCTGCCACACACAAACTT	TGGGTGCGAGATCGATGAAG	136104775	267125	24606396	117
1	(CT)7	14	TCCCTGCCACACACAAACTT	GAGGATCAAGTGGGTGGGTG	100718084	267125	24606396	131
1	(CT)7	14	CCCTGCCACACACAAACTTG	GAGGATCAAGTGGGTGGGTG	161184917	267126	24606397	132
1	(CT)7	14	CCCTGCCACACACAAACTTG	TGGGTGCGAGATCGATGAAG	161184917	267126	24606397	118
1	(CT)7	14	TCCCTGCCACACACAAACTT	GAGGATCAAGTGGGTGGGTG	161184917	267125	24606396	133
1	(CT)7	14	TCCCTGCCACACACAAACTT	TGGGTGCGAGATCGATGAAG	161184917	267125	24606396	119
1	(CTAG)6	24	ACTTGGTCTTACTGCCCACG	AATGAAAATTGGGCGGGCAC	234465842	266065695	122227735	133
1	(CTAG)6	24	CTTGGTCTTACTGCCCACGT	AATGAAAATTGGGCGGGCAC	234465842	266065696	122227736	132
1	(CTAG)6	24	CTTGGTCTTACTGCCCACGT	CAATGAAAATTGGGCGGGCA	234465842	266065696	122227736	133
1	(CTAG)6	24	TTGGTCTTACTGCCCACGTC	AATGAAAATTGGGCGGGCAC	234465842	266065697	122227737	131
1	(CTAG)6	24	TTGGTCTTACTGCCCACGTC	CAATGAAAATTGGGCGGGCA	234465842	266065697	122227737	132
1	(CTC)5	15	GTGGATGGAAGAAGGGGGTG	GCCATTACAACCGCGACATC	241281090	240270838	3219784	102
1	(CTC)5	15	CTCCTCCTCCTCTGCCTCTT	AACCGACCAAACTTCTCCCC	67894869	24665419	9984888	238
1	(CTC)5	15	CTCCTCCTCCTCTGCCTCTT	CCGACCAAACTTCTCCCCAA	67894869	24665419	9984888	236
1	(GA)20	40	GGGGGAATGGTGTGACATGT	CCCACACACACTCGATGTCT	205089663	36171131	22640247	114
1	(GA)20	40	GGGGGAATGGTGTGACATGT	CTCCCACACACACTCGATGT	205089663	36171131	22640247	116
1	(GA)20	40	GGGGGAATGGTGTGACATGT	TCCCACACACACTCGATGTC	205089663	36171131	22640247	115
1	(GA)6	12	CCCTCCATTGCTCACATGGT	ATTGCCTCGGTCCTCTCTCT	172012064	63563402	40771836	115
1	(GA)8	16	GCCCTGTTTGCAAAAGGAGG	GTAACATCCCGACGACCCTC	79996307	12900009	28851788	289
1	(GA)8	16	TGCCGGCCGTTGGATATAAA	GCCACATTTTTGCAGGCTGA	84903326	20286169	11069446	121
1	(GA)9	18	AGTCGTCTTCCCCTTGCATG	CCCTCCGTCCGGATTACATG	207813116	14114029	12804256	217
1	(GAA)5	15	AACATCCTCGGGCATACCTG	TCCTTTGAGGGGCTTGTTCG	180642593	781	14382032	232
1	(GAG)7	21	TTGCAAGTGTCGAGGGATCC	GGGTTCAACTTGTCAACCGC	1637842	4680059	86271334	200
1	(GAG)7	21	TTGCAAGTGTCGAGGGATCC	GGTTCAACTTGTCAACCGCC	1637842	4680059	86271334	199
1	(GAGG)7	28	AAGCCCCCAAAGAGTTCTCG	AGGGAGTATCATGCATGCGG	41719677	8961100	13797603	252
1	(GAGG)7	28	AAGCCCCCAAAGAGTTCTCG	GGGAGTATCATGCATGCGGA	41719677	8961100	13797603	251
1	(GCA)5	15	GATATTCCAGGCCACCTCGG	TCCTCGACGGACAGACTCTT	225997660	37614563	10946116	195
1	(GCA)5	15	GATATTCCAGGCCACCTCGG	TTCCTCGACGGACAGACTCT	225997660	37614563	10946116	196
1	(GCC)5	15	AGTCTTCGTCTGCCAAGGTG	ACCCATGTACACTGCACTCG	115626215	154529605	54828630	269
1	(GCC)5	15	GCTACGAGCTCGAGGTGATC	CACCTTGGCAGACGAAGACT	115626215	154529506	54828531	119
1	(GGA)5	15	AGTTCTTCTACCGCAAGCCC	GGTGGAGAAGCACGAATCGA	139316217	62114046	76073135	275
1	(GGA)5	15	GATTCGTGCTTCTCCACCGA	CCTCCCGGAAGTTGAAGACC	139316217	62114296	76073374	124
1	(GGA)5	15	GATTCGTGCTTCTCCACCGA	GTTCCTCCTCCCGGAAGTTG	139316217	62114296	76073374	130
1	(GGA)5	15	TCGATTCGTGCTTCTCCACC	CCTCCCGGAAGTTGAAGACC	139316217	62114294	76073372	126
1	(GGA)5	15	TCGATTCGTGCTTCTCCACC	GTTCCTCCTCCCGGAAGTTG	139316217	62114294	76073372	132
1	(GT)8	16	TCGAGTTGTCACCCTTCTGC	CACACACACACACTACCCGA	241534256	16300661	21229060	185
1	(GT)8	16	TCGAGTTGTCACCCTTCTGC	CACACACACACTACCCGACA	241534256	16300661	21229060	183
1	(GTA)6	18	GACCGAGGGAATTGAACCGT	GCCAGAATTCCAGCCCTAGG	181132753	2507344	19807081	132
1	(TA)6	12	TGCCGGCCGTTGGATATAAA	GCCACATTTTTGCAGGCTGA	100513745	20286169	11069446	120
1	(TA)6	12	GGGGTTGGGGTTAGATTGGG	CTTGGTGGAGATAGCACCCC	161093076	36388795	13373097	131
1	(TAC)5	15	CCTTGGCTCGTGTTGATCCT	CCTAGGGCTGGAATTCTGGC	89946707	7946179	14708753	138
1	(TAC)5	15	CCTTGGCTCGTGTTGATCCT	GGGGAATTTCCTAGGGCTGG	89946707	7946179	14708753	147
1	(TAC)6	18	CCTTGGCTCGTGTTGATCCT	GGGGAATTTCCTAGGGCTGG	81018547	7946179	14708753	156
1	(TAC)7	21	AAGGGGGCTTGATTTACGGG	GTCTCCATCTCACTGTGCCC	182190463	41272229	30655943	118
1	(TC)31	62	GAACAAGAGGCGTCTCCCAA	TGCCGTCATGCAAGCTTAGA	177188112	116196451	67147411	133
1	(TC)6	12	TTCACTCTATCGCCTTCGGC	CCGCACCCTTCTTTCCTCTT	165489903	16708048	9925027	273
1	(TC)6	12	TCACAGACTTCGTTCACCGG	TGTCGTTTGAGAGCAACCCA	36652326	747937	12665909	229
1	(TC)9	18	CAGATCCGGCTGGTATGGAC	CATGGAGCGGCTACCTTGAA	24288641	1222533	11100423	105
1	(TCA)5	15	GTCATCGGTGCAAAAAGGCA	AGAGGTTGCCATGCGCTTAT	69858694	34460745	3479491	212
1	(TCA)5	15	TGTCATCGGTGCAAAAAGGC	AGAGGTTGCCATGCGCTTAT	69858694	34460744	3479490	213
1	(TCA)6	18	AGGTGTGTTGGTCATTGGCT	AGGGACGAGAGATCCAAGCT	11029735	219981810	117826782	191
1	(TCAA)5	20	TCCTGGCGGTTTGCTAACAT	GAGGGACGAAGCAACCATCA	113302506	30019196	20119613	165
1	(TCAA)5	20	TCCTGGCGGTTTGCTAACAT	GAAGTTGGAGGGACGAAGCA	36167001	30019196	20119613	172
1	(TCAA)5	20	TCCTGGCGGTTTGCTAACAT	GAGGGACGAAGCAACCATCA	36167001	30019196	20119613	165
1	(TCT)5	15	GTGAGCCTCCTTAACCACCC	AGCTGAGAGAGGAGGATGCA	27049936	148434546	26723393	254
1	(TCT)6	18	GGAAGCAAGAGACGAACCGA	TGTACCTTGAGAGAGCCGGA	187950573	136945832	79087951	177
1	(TG)6	12	GCTGAAGGATCTGGAGGCAG	AGACCACATGGGAGCTGTTG	231981688	267593885	123341765	277
1	(TG)6	12	GCTGAAGGATCTGGAGGCAG	CACATGGGAGCTGTTGGACT	231981688	267593885	123341765	273
1	(TG)7	14	TGAGTGTTGGAGATGACCGC	TGTGACTCACATGCACCCTC	129651170	23078109	45050110	287
1	(TG)7	14	GGGCTGGAGCATGCATCTAT	GCGGTCATCTCCAACACTCA	161977830	23077903	45049906	224
1	(TG)7	14	CCTTGGCTCGTGTTGATCCT	CCTAGGGCTGGAATTCTGGC	207059365	7946179	14708753	151
1	(TG)7	14	CCTTGGCTCGTGTTGATCCT	GGGGAATTTCCTAGGGCTGG	207059365	7946179	14708753	160
1	(TG)7	14	CCTTGGCTCGTGTTGATCCT	CCTAGGGCTGGAATTCTGGC	89946112	7946179	14708753	138
1	(TG)7	14	CCTTGGCTCGTGTTGATCCT	GGGGAATTTCCTAGGGCTGG	89946112	7946179	14708753	147
1	(TG)8	16	CCTTGGCTCGTGTTGATCCT	CCTAGGGCTGGAATTCTGGC	216200150	7946179	14708753	138
1	(TGA)22	66	TCGTCGCAAAGGCAAAAAGG	ATCTGCTTATCTTCCCCGCG	9517019	12548664	13039324	146
1	(TGC)5	15	TTCCATGCTGGGCCAAGAAT	ACGTAATAAAGCCGTGGCCA	44158876	175336484	75109898	107
1	(TTA)6	18	AAATGGTGGCCGCATTAACG	GCCGAAGTCAATGTCGATGC	117925039	8798987	5752644	160
1	(TTG)5	15	TGTTGTATGGCGCTGAGTGT	GCCCAAACCATCTCAGACGA	24210889	10023048	6969593	195
1	(TTG)5	15	TGACATGGGAGGAGTCCGTT	GCTCTGGCACATGGATAGCA	70455457	3807996	7867701	105
1	(TTG)8	24	TGTTGTATGGCGCTGAGTGT	GCCCAAACCATCTCAGACGA	198400345	10023048	6969593	195
2	(AAG)5	15	CCATGGACCAGAGGGGAAAC	GATGACGGAGGTGTTGGTGT	179841178	2365343	13061676	155
2	(AAG)5	15	TTACCCAAATCGACGAGCCC	ACCATGGCATTTGCACACAC	59825170	53651085	4289004	206
2	(AAG)5	15	TTACCCAAATCGACGAGCCC	CATGGCATTTGCACACACCA	59825170	53651085	4289004	204
2	(AAG)8	24	CCATGGACCAGAGGGGAAAC	AAGTAGAGGGTACAGCGGGT	217878279	2365343	13061676	236
2	(AAG)8	24	CCATGGACCAGAGGGGAAAC	AGTAGAGGGTACAGCGGGTT	217878279	2365343	13061676	235
2	(AC)6	12	GTGCAAAACCAAGTACGCGT	TCGCTCCTCGTCTCTCTCAA	93924501	5142325	32915750	147
2	(AC)8	16	CTTCTCACATGCTGGCCAGA	CACAGAGGGAGCGGAAAAGT	200690303	19188094	14083469	173
2	(ACC)5	15	GCTGGCCCACAAAAGCTAAC	CATCTCAATCCCCTCCTGGC	156264035	28130212	17107642	144
2	(AG)6	12	GAATGTGCTGGGGGCTTACT	CATTGCATGGTGCCCACAAT	110484838	35220467	11554967	192
2	(AG)6	12	AGCAACTATGGTGCCTGGAG	TCTGCCTCTACCTGAGCTGT	6310182	5663682	5520158	108
2	(AG)6	12	CCTCAGATGGGGCAACATGT	TCTGCCTCTACCTGAGCTGT	6310182	5663630	5520106	160
2	(AG)6	12	GATTCTTTTTGGGGCGCCTC	TCTGCCTCTACCTGAGCTGT	6310182	5663611	5520087	179
2	(AG)6	12	GCAACTATGGTGCCTGGAGT	TCTGCCTCTACCTGAGCTGT	6310182	5663683	5520159	107
2	(AG)6	12	TCCTCAGATGGGGCAACATG	TCTGCCTCTACCTGAGCTGT	6310182	5663629	5520105	161
2	(AG)6	12	GCGATCCACGAGAAGAGAGG	TCCCTGCCACACACAAACTT	77596994	25761722	18534317	182
2	(AG)6	12	GGCGATCCACGAGAAGAGAG	TCCCTGCCACACACAAACTT	77596994	25761721	18534316	183
2	(AG)6	12	TCCACGAGAAGAGAGGGAGG	TCCCTGCCACACACAAACTT	77596994	25761726	18534321	178
2	(AG)6	12	AAGTCGAACGAGCCAATGGT	GATCAAGCTCGGCCTCTCTC	84971904	10980537	3280017	254
2	(AG)7	14	CTAGCCGCCGCTTGTACATA	CACCGAGAACTCCACCACTC	107587537	203248501	42493172	252
2	(AG)7	14	CTAGCCGCCGCTTGTACATA	GAACTCCACCACTCCCATCG	107587537	203248501	42493172	246
2	(AG)7	14	TAGCCGCCGCTTGTACATAG	CACCGAGAACTCCACCACTC	107587537	203248502	42493173	251
2	(AG)7	14	TAGCCGCCGCTTGTACATAG	GAACTCCACCACTCCCATCG	107587537	203248502	42493173	245
2	(AG)7	14	TGAACGATGCACCTACACCC	AGCAAGACATAGGTGGCCAC	109893766	34757987	15469592	100
2	(AG)9	18	TCGAGGCGATGTGTCTATGC	ATTGCTGCCCTTGACCTCTC	185646815	183068555	45190173	275
2	(AG)9	18	GTAACCCTAGGCCCCGAGTA	GGACCCTTGCAGTTGAGGAA	56736320	153335659	135781425	158
2	(AGA)5	15	AGACGTGGATTGGGTGAGTG	GCCTCAATCCACCCAGATGT	230461833	10200383	25724113	100
2	(AGA)5	15	AGACGTGGATTGGGTGAGTG	GTGCCTCAATCCACCCAGAT	230461833	10200383	25724113	102
2	(AGA)5	15	AGACGTGGATTGGGTGAGTG	TGCCTCAATCCACCCAGATG	230461833	10200383	25724113	101
2	(AT)6	12	GGGGTGTGTCTACCGTGAAG	GTGCGTTGCAGAGGGAGTAT	156883775	35463944	18377538	225
2	(AT)6	12	GCTGTAGCACGACCCTCTTT	CGCAGGTGAGTTAGGATGCA	57691705	70825612	17735469	115
2	(ATA)8	24	TGACCCCGAATGAACTTGGG	CCCATTCATTCTTGCCAGCG	219451980	78793833	25516648	229
2	(ATA)8	24	TGACCCCGAATGAACTTGGG	CCCATTCATTCTTGCCAGCG	56985199	78793833	25516648	225
2	(ATA)9	27	ACGCGCAACATCAAAAGCTT	AAGAGGAGTGCGGTTTCCTG	2436038	3124141	551920	175
2	(ATA)9	27	ACGCGCAACATCAAAAGCTT	CAAGAGGAGTGCGGTTTCCT	2436038	3124141	551920	176
2	(ATA)9	27	ACGCGCAACATCAAAAGCTT	TCAAGAGGAGTGCGGTTTCC	2436038	3124141	551920	177
2	(ATA)9	27	ACGCGCAACATCAAAAGCTT	TTTCCTGGACGCGACAATGA	2436038	3124141	551920	162
2	(ATA)9	27	ATGCTGTTACGCGCAACATC	TTTCCTGGACGCGACAATGA	2436038	3124133	551912	170
2	(ATAC)9	36	GTCCTTCATGGCCTGTGTGA	CAGATGATCGGACGGAGAGC	237001583	324981207	141039520	294
2	(ATG)5	15	GGTTCTTTCGGTTCAGGGGT	TCCGACAACTCCCTCCATCT	223425384	10486826	25339086	126
2	(CAA)5	15	GGTATGTCGTGGGCTATGCA	TGTTGCGGGAAAGGGGTATC	68885424	32977102	112557555	113
2	(CAA)6	18	GCAGACTTGGAAACGAGGGA	CACCCCTCATCACTGCTCAA	250949794	372503	154433	154
2	(CAT)5	15	AGGTGAGGGCAATGGTCAAG	GCGGTTTGATGCAGCCTATG	11046290	10519352	10697968	150
2	(CAT)5	15	GTGAGGGCAATGGTCAAGGA	GCGGTTTGATGCAGCCTATG	11046290	10519354	10697970	148
2	(CAT)5	15	TCAAGGTGAGGGCAATGGTC	GCGGTTTGATGCAGCCTATG	11046290	10519349	10697965	153
2	(CCA)5	15	TGACCGAAGCAAGTCAGCAT	TCTGCTGTACGTACGCGATC	75938459	192307797	124940074	290
2	(CCG)5	15	CGCAGATCTGAAATCGCAGC	TGGTTGCCTGGTTTTCCTGT	79827215	131669129	55862314	294
2	(CCG)5	15	GCGCAGATCTGAAATCGCAG	TGGTTGCCTGGTTTTCCTGT	79827215	131669128	55862313	295
2	(CCT)5	15	TTCGGTCTTCTTCTTGGGCC	TCTCAAGCATCTCAGCTGCC	202821922	54225528	9634201	105
2	(CGT)5	15	CACTACTGGGCACGTCAAGT	GATGAGGATGAGAGCGAGGC	165708100	64674541	40009957	244
2	(CGT)5	15	CCTCATCGATGCCATCCTCC	GATGAGGATGAGAGCGAGGC	165708100	64674514	40009930	271
2	(CT)10	20	CTACGCCACTGGTGTCAAGT	CAACACTGTTTTGGCCCAGG	206527564	184529250	93489393	105
2	(CT)10	20	CTACGCCACTGGTGTCAAGT	CCAACACTGTTTTGGCCCAG	206527564	184529250	93489393	106
2	(CT)10	20	CTACGCCACTGGTGTCAAGT	CAACACTGTTTTGGCCCAGG	39441518	184529250	93489393	105
2	(CT)10	20	CTACGCCACTGGTGTCAAGT	CCAACACTGTTTTGGCCCAG	39441518	184529250	93489393	106
2	(CT)6	12	GGTGATGCAGCAAAGTAGCG	AACCCCTTTATCGCGTTGGT	148430657	4531467	919027	138
2	(CT)6	12	GGTGATGCAGCAAAGTAGCG	ACCCCTTTATCGCGTTGGTT	148430657	4531467	919027	137
2	(CT)6	12	GTTATGGCGTCCGTGAATGC	AGCGCCCCAGTGTTATCAAA	43188720	212719130	78680784	110
2	(CT)7	14	TGGTGGCCTCTCTCTCTCTC	ATGTAACTAGGTGAGCGGCG	166728592	4057508	76820153	232
2	(CT)7	14	TCTACTGAGTCCAGCGTGGA	CGGAAGCTGAGGAGAAAGCA	201345032	14885840	5912646	250
2	(CT)9	18	CAAACCCGCGGATTTCGATC	GCTCATCTACAGCAGCACCA	54728499	25468852	849443	161
2	(CTG)7	21	CGAAGGGAAAGGGAAGCCAT	AATGCAGGTGGATCCCAAGG	237720417	303373251	138046655	115
2	(GA)10	20	GAGATGGAGCGGGTAAGAGC	GGTGAGGAAGGTCTTGACGG	206523037	184525389	93485531	177
2	(GA)10	20	GAGATGGAGCGGGTAAGAGC	GGTGAGGTTGGTGAGGAAGG	206523037	184525389	93485531	186
2	(GA)34	68	TCCCAAACTGTTGCCATCGA	TTACCTGCCCTTTCAGCGAG	237721557	303374254	138047482	174
2	(GA)34	68	ACAGATGCATGAATGGGCCA	ACCGCTCCTTGCATCATTGA	41396859	87381599	83813525	190
2	(GA)6	12	GCAGTGAGGGGAGAGAGAGA	TTGGCCTCTCTCTCTCTCCC	137372542	66752052	23124328	117
2	(GA)6	12	GCGTTAAGCCTCCTTCCCTT	CTCTCTCTCCCCTCACTGCT	165679253	14534020	23124275	161
2	(GA)6	12	GAACCTCCTGCCCGTGTTAA	CCATGCATTACCGGGTGAGT	3531039	331744357	57447751	232
2	(GA)6	12	TCCTGCCCGTGTTAAATGCT	CCATGCATTACCGGGTGAGT	3531039	331744362	57447756	227
2	(GA)7	14	AGTTGACATGTCGGTCCCAC	TCTGATGGCTCTCTCCACGA	20662001	7611229	2870209	178
2	(GA)8	16	GCGATCCACGAGAAGAGAGG	TCCCTGCCACACACAAACTT	38069715	25761722	18534317	182
2	(GA)8	16	GGCGATCCACGAGAAGAGAG	TCCCTGCCACACACAAACTT	38069715	25761721	18534316	183
2	(GAA)5	15	CCATGGACCAGAGGGGAAAC	GATGACGGAGGTGTTGGTGT	56270506	2365343	13061676	155
2	(GAA)5	15	CCATGGACCAGAGGGGAAAC	GATGACGGAGGTGTTGGTGT	76828055	2365343	13061676	152
2	(GAA)5	15	CCATGGACCAGAGGGGAAAC	AAGTAGAGGGTACAGCGGGT	88591257	2365343	13061676	230
2	(GAA)5	15	CCATGGACCAGAGGGGAAAC	AGTAGAGGGTACAGCGGGTT	88591257	2365343	13061676	229
2	(GAA)9	27	CCATGGACCAGAGGGGAAAC	AAGTAGAGGGTACAGCGGGT	9310719	2365343	13061676	244
2	(GAA)9	27	CCATGGACCAGAGGGGAAAC	AGTAGAGGGTACAGCGGGTT	9310719	2365343	13061676	243
2	(GAA)9	27	CCATGGACCAGAGGGGAAAC	GTAGAGGGTACAGCGGGTTG	9310719	2365343	13061676	242
2	(GCG)6	18	CACTGCACAACAAGGTCAGC	TAGTGTGGTCTTGCTGCTGG	185062356	200535955	117537178	180
2	(GGC)7	21	GATGTACGACGGCTTCTCGT	CACCACCACGATGGAGTTGA	237986411	311588268	139364984	211
2	(GT)6	12	ACCTGAACTATGCAGCCACC	ACTCGGTGATCATCGGCATC	188599651	325688109	144222018	127
2	(GT)6	12	ACCTGAACTATGCAGCCACC	ATTGTGGTGCACTCGGTGAT	188599651	325688109	144222018	137
2	(GT)6	12	CCTGAACTATGCAGCCACCA	ACTCGGTGATCATCGGCATC	188599651	325688110	144222019	126
2	(GT)6	12	CCTGAACTATGCAGCCACCA	ATTGTGGTGCACTCGGTGAT	188599651	325688110	144222019	136
2	(GT)6	12	GCGATCCACGAGAAGAGAGG	GCGCTCTAGTCATGTCTCCC	41249151	25761722	18534317	198
2	(GT)6	12	GGCGATCCACGAGAAGAGAG	GCGCTCTAGTCATGTCTCCC	41249151	25761721	18534316	199
2	(GT)7	14	GCTGGCCCACAAAAGCTAAC	CATCTCAATCCCCTCCTGGC	218212201	28130212	17107642	144
2	(TA)10	20	ATATAGCAATGGTGGGCGGG	CGTACGTGAGGCTATGGACC	206707917	12128376	19386373	259
2	(TA)6	12	CTTGTGTCGTTTGAAGGCGG	CGTACGTGAGGCTATGGACC	144378376	12128482	19386479	153
2	(TA)6	12	CTTGTGTCGTTTGAAGGCGG	CGTACGTGAGGCTATGGACC	145785500	12128482	19386479	153
2	(TA)6	12	ATGGCTGCCCCCTTTGTAAA	TCCTGACACTTGGTGGAGGA	197488280	38888975	16319832	141
2	(TA)6	12	ACTTCCTGCTCTTCATGGCC	AGAGCCTGCACAAGCTACTG	276885	2226646	2456404	150
2	(TA)6	12	CTTCCTGCTCTTCATGGCCA	AGAGCCTGCACAAGCTACTG	276885	2226647	2456405	149
2	(TA)6	12	GTTCCCCCTCTTCTTCTGGC	AGAGCCTGCACAAGCTACTG	276885	2226674	2456432	122
2	(TAC)10	30	ACGGCGTACTAAGCAAGCTT	CTCCCGTCTCTTTCCCAACC	254480406	11188762	18533787	289
2	(TAC)5	15	CGGTGGCGACAATTGTCTTG	CCAAGGGAGAGCGACACATT	590494	406070	739044	258
2	(TAC)5	15	TCTTATGCGGTGGCGACAAT	CCAAGGGAGAGCGACACATT	590494	406063	739037	265
2	(TAC)7	21	ACGGCGTACTAAGCAAGCTT	CTCCCGTCTCTTTCCCAACC	118069149	11188762	18533787	290
2	(TC)6	12	CCTAAACGACATCTCGCCCA	AGCTGGGGAGTAGTCGCATA	146698418	369315	18200239	101
2	(TC)8	16	GCAGAATCTGGCCCTTTCCT	ACATGGGCTAGGCATGCTTT	12554479	71863688	4471269	255
2	(TC)8	16	GCAGAATCTGGCCCTTTCCT	TGGGCTAGGCATGCTTTTGA	12554479	71863688	4471269	252
2	(TC)8	16	TCGAAGCTCCGTTTCCGAAA	AGCTCATCTACAGCAGCACC	159791054	25468879	849470	132
2	(TCA)5	15	CACTACTGGGCACGTCAAGT	GATGAGGATGAGAGCGAGGC	165707656	64674541	40009957	244
2	(TG)6	12	GCGATCCACGAGAAGAGAGG	GCGCTCTAGTCATGTCTCCC	164560358	25761722	18534317	200
2	(TG)6	12	GCGATCCACGAGAAGAGAGG	TCCCTGCCACACACAAACTT	164560358	25761722	18534317	184
2	(TG)6	12	GGCGATCCACGAGAAGAGAG	GCGCTCTAGTCATGTCTCCC	164560358	25761721	18534316	201
2	(TG)6	12	GGCGATCCACGAGAAGAGAG	TCCCTGCCACACACAAACTT	164560358	25761721	18534316	185
2	(TG)6	12	GTTGATCATGGCCCAGTGGA	CTTCCACGTCGAGCTCTACC	4894263	6257042	5225906	187
2	(TG)6	12	TTGATCATGGCCCAGTGGAC	CTTCCACGTCGAGCTCTACC	4894263	6257043	5225907	186
2	(TG)6	12	GCGATCCACGAGAAGAGAGG	TCCCTGCCACACACAAACTT	77596449	25761722	18534317	182
2	(TG)6	12	GGCGATCCACGAGAAGAGAG	TCCCTGCCACACACAAACTT	77596449	25761721	18534316	183
2	(TG)7	14	TTACCCAAATCGACGAGCCC	ACCATGGCATTTGCACACAC	59823255	53651085	4289004	206
2	(TG)7	14	TTACCCAAATCGACGAGCCC	CATGGCATTTGCACACACCA	59823255	53651085	4289004	204
2	(TG)9	18	GCTGGCCCACAAAAGCTAAC	CATCTCAATCCCCTCCTGGC	156235898	28130212	17107642	144
2	(TGA)5	15	GGGACTTGTGATGCACAGGA	TTGTCTCGTTACTCGGCCAC	99507294	109286710	95220939	279
2	(TGA)5	15	GTGGCCGAGTAACGAGACAA	CGATGACCTATGTCCCCTGC	99507294	109286975	95221204	106
2	(TGA)5	15	GTGGCCGAGTAACGAGACAA	GATGACCTATGTCCCCTGCG	99507294	109286975	95221204	105
2	(TGA)6	18	TGGGCCTGTCAAAGTGATCC	GGGGTGAAGTAGAGCGGTTC	207109241	6971420	12722147	189
2	(TGAT)5	20	AAGAGTGTGGTGTGGTGTGG	ACTCCAGGACAAGAGCTTGC	123791801	56175549	56299041	272
2	(TGAT)5	20	AAGAGTGTGGTGTGGTGTGG	CTCCAGGACAAGAGCTTGCA	123791801	56175549	56299041	271
2	(TGC)5	15	GAGCGAACCAGAACAATGCC	AGCACGCAGAACATCAGGAA	182449473	199034884	108255679	160
3	(AAC)14	42	GCCCAAACCATCTCAGACGA	AACAGTTAGGTGTGGCGGAG	1163457	7598981	6411744	150
3	(AC)8	16	GCCAATCAGAGAGGCGAAGA	GAGTCAGTGGCACGGTACAA	29620050	167536174	18191334	146
3	(ACA)17	51	TCAAGAGATTGAGCACCGCA	ACGGTACTTATCCTCGCGTG	146806875	500407318	82013269	168
3	(ACA)17	51	TCAAGAGATTGAGCACCGCA	CGGTACTTATCCTCGCGTGT	146806875	500407318	82013269	167
3	(ACA)6	18	GCCCAAACCATCTCAGACGA	TGTTGTATGGCGCTGAGTGT	155815067	7598981	6411744	195
3	(ACA)7	21	GCCCAAACCATCTCAGACGA	GACCCGCAATGTTGTATGGC	27861290	7598981	6411744	204
3	(ACA)7	21	GCCCAAACCATCTCAGACGA	TGTTGTATGGCGCTGAGTGT	27861290	7598981	6411744	195
3	(ACA)7	21	TTCCGGACTCGATCCTTCCT	GACCCGCAATGTTGTATGGC	27861290	7599058	6411821	127
3	(ACA)7	21	TTCCGGACTCGATCCTTCCT	TGTTGTATGGCGCTGAGTGT	27861290	7599058	6411821	118
3	(ACA)7	21	ACCCCTGTCCATAGCTAGCT	TCGTCTGAGATGGTTTGGGC	97437936	7598817	6411580	184
3	(AG)10	20	GCCCATCTTGCCATGTTCAC	TCGCAAGCACGAACACAAAG	112034437	15243478	2498860	213
3	(AG)15	30	AGCTGATATCGGGTCGCAAG	CGGGTTTGTCCTGACACAGA	164572243	655209479	99565683	285
3	(AG)6	12	ACGACCTCTTGCTCTGTGTG	GCGAGTGAGAGTGTGTCCAA	101020057	531688564	3677291	162
3	(AG)6	12	TGAGCGTAGAGGCATAGGGA	ACACCGATGACATGTGGGTC	123925752	2894083	26423968	299
3	(AG)7	14	TCACCGCATACACATGAGCA	GCAAGCATCATGTGGTGAGG	67300084	19195983	5548086	173
3	(AG)7	14	TCACCGCATACACATGAGCA	GGCAAGCATCATGTGGTGAG	67300084	19195983	5548086	174
3	(AG)7	14	TCACCGCATACACATGAGCA	TGGCAAGCATCATGTGGTGA	67300084	19195983	5548086	175
3	(AG)9	18	AAGGAGCGGGAGAGAGACAT	TGCGGTCTCCTTTTCGTCTC	128702332	2916659	34931162	288
3	(AG)9	18	AGCCCATGTGTGTGTGAGAG	ATGTCTCTCTCCCGCTCCTT	128702332	2916488	34930991	191
3	(AG)9	18	GCCCATGTGTGTGTGAGAGA	ATGTCTCTCTCCCGCTCCTT	128702332	2916489	34930992	190
3	(AGGAG)5	25	CCTTCGGGTACAGCCACATT	AATCGCATCAGCAACAGGGA	71980798	385071869	50200508	235
3	(AT)6	12	CCAATGTGGGTAACAGGCCT	TTCCCCTAACTCGCCGAGTA	119331903	367984383	44894940	116
3	(AT)6	12	GACACCGCGTACAATTGTCG	GTTGAAGGGCGACATCTCCA	57069676	6343657	15676087	298
3	(AT)6	12	GACACCGCGTACAATTGTCG	TGTTGAAGGGCGACATCTCC	57069676	6343657	15676087	299
3	(AT)7	14	AGCCCATGTGTGTGTGAGAG	ATGTCTCTCTCCCGCTCCTT	118777418	2916488	34930991	193
3	(AT)7	14	GCCCATGTGTGTGTGAGAGA	ATGTCTCTCTCCCGCTCCTT	118777418	2916489	34930992	192
3	(AT)8	16	TTGCGTCCTTTCTCGACCTC	ACACAGATCGTCCCATGCAA	45520846	704471	15840204	112
3	(ATG)7	21	CGCGGGGAAGATAAGCAGAT	AGCCTTCTGAGTTGCCTCAC	107062730	256833	1851162	209
3	(CA)6	12	CTAGAGAATGCGGGGCCATT	GGGGGAGAGAGGGATTGGTA	142608729	2910667	2766481	113
3	(CA)6	12	CACACACGCACTCTGTCTCT	GGAGGGGAATGAATGCAGCT	25668485	39634888	4125594	172
3	(CA)6	12	AGCAGAAGCAGCAAAATGGC	GGAGGGTACAGACAGGGCTA	69326160	400654507	42252931	130
3	(CA)6	12	GACGCCCACTTAAGCAGACA	GGAGGGGAATGAATGCAGCT	84401173	39634948	4125644	118
3	(CA)6	12	TGACGCCCACTTAAGCAGAC	GGAGGGGAATGAATGCAGCT	84401173	39634947	4125643	119
3	(CAA)16	48	GCCCAAACCATCTCAGACGA	AACAGTTAGGTGTGGCGGAG	168625591	7598981	6411744	150
3	(CAA)16	48	GCCCAAACCATCTCAGACGA	TGTTGTATGGCGCTGAGTGT	168625591	7598981	6411744	195
3	(CAA)7	21	TTCCGGACTCGATCCTTCCT	TGTTGTATGGCGCTGAGTGT	182961491	7599058	6411821	118
3	(CCG)5	15	ATTCCCTCTCGCAGTCCTCT	GCTTTTCTGGTGGGCAAAGG	175230392	732817086	114434414	206
3	(CCG)5	15	ATTCCCTCTCGCAGTCCTCT	GGCTTTTCTGGTGGGCAAAG	175230392	732817086	114434414	207
3	(CCG)5	15	ATTCCCTCTCGCAGTCCTCT	TTCAACCGTGAAGAGCTCCC	175230392	732817086	114434414	252
3	(CT)11	22	CTGCTGGTCTTGGTCTCGTT	AAGCCATGACGATCGAGACC	76681335	14429512	27625322	137
3	(CT)11	22	CTGCTGGTCTTGGTCTCGTT	CCATGACGATCGAGACCAGG	76681335	14429512	27625322	134
3	(CT)19	38	GGGCCCATGTGTTCTACCTC	GGCATGGTGAAACAAGTGTCC	15249485	9596840	17036638	218
3	(CT)6	12	CACGGTTCTTTGCTCCTCCT	GCAGTCTAGCTTGGTCGGTT	54238646	6456909	40969891	141
3	(CT)6	12	GTGTTGCCGCTTATCCTCCT	AGAGGGAGAGGGAGGAGAGA	56764907	9716212	2136069	132
3	(CT)6	12	CATCGCTCGGAGAATCGACA	AGCCCCCTAGTCTAGTGGTG	60239220	76439349	83898469	276
3	(CT)7	14	CTGCTGGTCTTGGTCTCGTT	CCATGACGATCGAGACCAGG	102490642	14429512	27625322	134
3	(CT)7	14	CTGCTGGTCTTGGTCTCGTT	AAGCCATGACGATCGAGACC	87150170	14429512	27625322	137
3	(CT)7	14	CTGCTGGTCTTGGTCTCGTT	CCATGACGATCGAGACCAGG	87150170	14429512	27625322	134
3	(CT)8	16	GATGAACCGGAACAGAGCCA	GAAGATCCAAGTTGGCCCGA	14816514	15808976	93606936	211
3	(CT)8	16	CTGCTGGTCTTGGTCTCGTT	AAGCCATGACGATCGAGACC	34607444	14429512	27625322	148
3	(CT)8	16	CTGCTGGTCTTGGTCTCGTT	CCATGACGATCGAGACCAGG	34607444	14429512	27625322	145
3	(CTT)5	15	TCGGAACCTTTGCTGTCTCC	AGTGCTTAGTTCGTGGTGGG	157752973	594185200	93966896	220
3	(CTT)5	15	ACAGCGGGTAAGAGAGAGGT	CCAAGGACCAGAGGGGAAAC	37520903	658577	175028	212
3	(GA)12	24	AGCCCATGTGTGTGTGAGAG	ATGTCTCTCTCCCGCTCCTT	118671612	2916488	34930991	193
3	(GA)12	24	GCCCATGTGTGTGTGAGAGA	ATGTCTCTCTCCCGCTCCTT	118671612	2916489	34930992	192
3	(GA)15	30	CTCAATGAGACCCTGCAGCA	TTCCTTGGTGTGTTGGGCTT	24561873	100614668	16387787	243
3	(GA)15	30	TCAATGAGACCCTGCAGCAG	TTCCTTGGTGTGTTGGGCTT	24561873	100614669	16387788	242
3	(GA)6	12	AGCCCATGTGTGTGTGAGAG	ATGTCTCTCTCCCGCTCCTT	128702162	2916488	34930991	191
3	(GA)6	12	GCCCATGTGTGTGTGAGAGA	ATGTCTCTCTCCCGCTCCTT	128702162	2916489	34930992	190
3	(GA)6	12	AGAGAACCCAGAGGAGCAGT	TCTCTCCTACTGCTGGGCAT	64025476	134775713	6992686	252
3	(GA)7	14	AGAGCAAGGCAGGTTTCGAA	GGGTGTAGGTGCATCGTTCA	12638952	31039753	14291162	234
3	(GA)8	16	TCCACGAGAAGAGAGGGAGG	TCCCTGCCACACACAAACTT	149445599	594010	32874170	179
3	(GAA)5	15	GCCATGCCACTGTTATAAGCC	GCAGTGCACCAAAAGGTCAC	59889212	3176390	14496798	148
3	(GAA)7	21	ACTACCGCTATCTGGTGGGT	ACTCCGAACACTCCAAGCAG	43128145	119078798	27866404	166
3	(GAA)7	21	TACCGCTATCTGGTGGGTGA	ACTCCGAACACTCCAAGCAG	43128145	119078800	27866406	164
3	(GATG)5	20	CGTGCGCATAGGAATGTGTG	CCATTGCACACACCCCAATG	71981044	385072533	50201125	237
3	(GT)6	12	AACATCGATCGTTGCGCATG	TCTTCAGGTCGGTCTCCCAT	135499075	8729750	24954729	101
3	(GT)6	12	ATGCCGACTGGTAGTGTGTG	GCTCGTTTCCAAACCACACC	81689412	8729881	18980417	211
3	(GT)9	18	AAGGAGCGGGAGAGAGACAT	TGCGGTCTCCTTTTCGTCTC	11722747	2916659	34931162	263
3	(GT)9	18	CGTGGAGCCCAATGTACTGT	TGGTCCACATGCAAGTGTGT	95302463	90092394	9672077	175
3	(TA)6	12	AGGGGTATGTGTTGGCCATG	CATGCGGCCCAAAATGATGT	76276935	111508067	9610019	287
3	(TA)7	14	GAAAATGGGTTGGCATGCCA	ATTGCCCTCTGCTCACTTCC	116484804	6448255	9675763	111
3	(TC)6	12	CTAGAGAATGCGGGGCCATT	GGGGGAGAGAGGGATTGGTA	142608946	2910667	2766481	113
3	(TC)7	14	GTGTTGCCGCTTATCCTCCT	AGAGGGAGAGGGAGGAGAGA	164726295	9716212	2136069	132
3	(TCT)5	15	CCTTCGGGTACAGCCACATT	AATCGCATCAGCAACAGGGA	71980648	385071869	50200508	235
3	(TG)11	22	ATGGTCGTTGGATGAAGCCA	ACATGTGGCAAAATCTGGTGG	113892999	32927613	17518844	101
3	(TG)11	22	ATGGTCGTTGGATGAAGCCA	CATGTGGCAAAATCTGGTGGA	113892999	32927613	17518844	100
3	(TG)18	36	CTTACCCTGAGCAAAGCCGA	CCAGAGCATGTAACACCGGT	44909515	294512701	28799821	292
3	(TG)6	12	CTGGCCTACTGGAACGTGAG	CCTCTCTCCTCCTCCACACA	125471709	22563777	3128597	158
3	(TG)6	12	TCCACGAGAAGAGAGGGAGG	TCCCTGCCACACACAAACTT	149445881	594010	32874170	179
3	(TGCA)5	20	TGAGCGTAGAGGCATAGGGA	ACACCGATGACATGTGGGTC	123904425	2894083	26423968	299
3	(TGG)6	18	TTGCGTCCTTTCTCGACCTC	ACCATGTCGACTGTGCAAGT	45521483	704471	15840204	282
4	(AC)7	14	TTGGGTAACGAGGCACTTCC	GATGCGGCAACTGGATGAAC	49433312	17420540	12379641	109
4	(AG)22	44	ATCGGGTTGCAATGGAAGGT	GCTAGCGGATGATCCAGCAT	174814104	95618304	2332870	222
4	(AG)22	44	CGGGTTGCAATGGAAGGTTG	GCTAGCGGATGATCCAGCAT	174814104	95618306	2332872	220
4	(AG)22	44	TGGAATCGGGTTGCAATGGA	GCTAGCGGATGATCCAGCAT	174814104	95618300	2332866	226
4	(AG)6	12	AAGTGGAGGCAACATGTGGT	AAGTGGAGGCAACATGTGGT	128520312	734535	2172857	136
4	(AG)6	12	AAGTAGGCTGGCCATTTGGG	ACGAGTCGTTCCGAGGTAGA	69807215	282950159	97339400	298
4	(AG)6	12	CGTGGTGCTGGGCTAGTATT	ACGAGTCGTTCCGAGGTAGA	69807215	282950206	97339447	251
4	(AG)6	12	GAGGAAAGGAGGAGGCATGG	AATACTAGCCCAGCACCACG	69807215	282949998	97339230	237
4	(AG)6	12	AAGTGGAGGCAACATGTGGT	AAGTGGAGGCAACATGTGGT	82417196	734535	2172857	136
4	(AG)7	14	TTTAATTGCACGCTGCCCAC	TGCCTGAACCTGGACAGAAC	1612236	281848616	20602237	178
4	(AGA)5	15	CGGAGTCGCCAAAAAGTGTG	GTTCTTCTTGTTGCAGGGCG	137846534	31003561	4529121	258
4	(AT)6	12	CGCGTCACAGAAGTGCTTTC	CGGGGCTGTTAACGGGTTAT	180402637	243449	2258073	114
4	(AT)6	12	GCGTCACAGAAGTGCTTTCG	CGGGGCTGTTAACGGGTTAT	180402637	243450	2258074	113
4	(AT)7	14	AGGTTGAACTTCCGCCAACA	AACATGTGGAAGGAGCGGTT	124459422	20497642	2142676	252
4	(AT)7	14	AGGTTGAACTTCCGCCAACA	ACATGTGGAAGGAGCGGTTT	124459422	20497642	2142676	251
4	(AT)7	14	GAGTAGGCACATCAGGGCTC	AATCCCACTCTCTCGCTCCT	175573423	7411370	785838	173
4	(AT)7	14	GAGTAGGCACATCAGGGCTC	TCTCTCGCTCCTGCTCTCTT	175573423	7411370	785838	165
4	(AT)7	14	GTGCCACGAACCGGTACTAA	TGGATGGGGGCCTTCAAATC	211675841	1774313	3062145	245
4	(AT)7	14	TTTTATTCCCTCCCGCGTCC	ACCAGCTCCTCTCCATTTGC	49012039	263612051	42996490	188
4	(AT)9	18	TTCAAGGCGAGAAGAGGCAG	TGGGGTGCATGTTTAGGTCC	111842629	12702981	4838573	299
4	(CA)13	26	GCGCTCTAGTCATGTCTCCC	TCCACGAGAAGAGAGGGAGG	18776661	12209327	332560	220
4	(CA)6	12	GCAACTCCATCACCCATCCA	AAGTTTGTGTGTGGCAGGGA	116003170	3688703	332335	266
4	(CA)6	12	GCGCTCTAGTCATGTCTCCC	TCCACGAGAAGAGAGGGAGG	18650144	12209327	332560	199
4	(CA)6	12	TAGTCCCCTCCCACCTCTTC	GTGCCACATCAGAGTCGTGA	62758073	18025786	7165055	261
4	(CA)6	12	TATGCTAGTCCCCTCCCACC	GTGCCACATCAGAGTCGTGA	62758073	18025781	7165050	266
4	(CA)6	12	GCAACTCCATCACCCATCCA	AAGTTTGTGTGTGGCAGGGA	62993307	3688703	332335	256
4	(CA)6	12	TATGCTAGTCCCCTCCCACC	GTGCCACATCAGAGTCGTGA	81536539	18025781	7165050	266
4	(CA)7	14	TATGCTAGTCCCCTCCCACC	GTGCCACATCAGAGTCGTGA	159882704	18025781	7165050	266
4	(CA)7	14	GCGCTCTAGTCATGTCTCCC	TCCACGAGAAGAGAGGGAGG	18776542	12209327	332560	220
4	(CA)8	16	TCTGACTGGGAAGCGTCCTA	TGGGTTGCTTGCGAGTACAT	74594609	20506310	11783914	135
4	(CATG)5	20	ACACCGATGACATGTGGGTC	GACAATACACGCTGCAGCAG	213872037	35173	5514818	196
4	(CCG)5	15	GCCTTCCGCTCCTTCTTCTT	TCGTCTATTCCATGGGCAGC	82095055	238969917	80834558	109
4	(CCT)5	15	AGTCCAACACCGTCCAGTTC	ATCAGCAAGCAACGAGAGCT	159375293	83191308	65217982	191
4	(CT)17	34	TGGCAAGCATCATGTGGTGA	TCACCGCATACACATGAGCA	139455072	3949878	768562	175
4	(CT)6	12	TGTACTGTCCCCGTCGATCT	CTCGTCGCTGCTAATCGAGT	153420822	73920423	10445033	201
4	(CT)6	12	GTGTACTGTCCCCGTCGATC	CTCGTCGCTGCTAATCGAGT	167185537	73920422	10445032	202
4	(CT)6	12	TGTACTGTCCCCGTCGATCT	CTCGTCGCTGCTAATCGAGT	167185537	73920423	10445033	201
4	(CT)7	14	TCGACGTGCTGGTGATGAAA	ACGTGATGTGCATCTTGGGT	133479764	13156162	11553891	111
4	(CT)8	16	GTGTACTGTCCCCGTCGATC	CTCGTCGCTGCTAATCGAGT	105178851	73920422	10445032	206
4	(CT)8	16	TGTACTGTCCCCGTCGATCT	CTCGTCGCTGCTAATCGAGT	105178851	73920423	10445033	205
4	(CTC)5	15	GCTTCGAGAGGGATCGTCTG	AGGGGCTTTGTGCTACTTCC	103365423	30591940	5812858	183
4	(CTC)5	15	GCTTCGAGAGGGATCGTCTG	GGAGGGGCTTTGTGCTACTT	157543905	30591940	5812858	185
4	(CTG)5	15	GGGTTTGGGGAAGGAGAAGG	AGCTTTTTCCTCTCGCTCCC	159600303	201489284	2243172	117
4	(CTG)5	15	GGTTTGGGGAAGGAGAAGGG	AGCTTTTTCCTCTCGCTCCC	159600303	201489285	2243173	116
4	(CTG)5	15	GGTTTGGGGAAGGAGAAGGG	GCCCTCCAGCTTTTTCCTCT	159600303	201489285	2243173	123
4	(CTG)5	15	GTGAAGTTCTTGGGCGGAGA	AGCTTTTTCCTCTCGCTCCC	159600303	201489246	2243134	155
4	(CTG)5	15	GTGAAGTTCTTGGGCGGAGA	GCCCTCCAGCTTTTTCCTCT	159600303	201489246	2243134	162
4	(GA)6	12	TGATGACACATGCGACGACA	CGTCCGGCGTACTTTCCATA	129568219	11072626	119106599	122
4	(GAG)5	15	GCTGCGTCAGAAGGAGAAGT	ATCTTGGCCTCCTTGTGAGC	179411176	40708487	18773781	212
4	(GAT)5	15	AGTAGGGATTACAGCGGGGT	CATCGGGAGGGGAATCATCG	86505497	6288042	2325045	115
4	(GAT)5	15	GTAGGGATTACAGCGGGGTG	CATCGGGAGGGGAATCATCG	86505497	6288043	2325046	114
4	(GCC)5	15	GAGGAAAGGAGGAGGCATGG	AATACTAGCCCAGCACCACG	69807080	282949998	97339230	237
4	(GCC)5	15	GAGGAAAGGAGGAGGCATGG	AATGGCCAGCCTACTTAGCC	69807080	282949998	97339230	186
4	(GCG)8	24	CACTCATCGGACAGCTCCAG	GCTGCCCTTGGACAGTATGT	102415690	108216227	9110898	204
4	(GCT)5	15	ACCACTCTGCCAATCCCAAG	AACGACAGCTCCACTTCTGG	184094660	295756358	114706087	252
4	(GGT)5	15	GTCTCGGAGGCATCTGATGG	TGAAGACGAAGCTGGAGCAG	117108660	1728179	1942170	259
4	(GGT)5	15	GTCTCGGAGGCATCTGATGG	TGAAGACGAAGCTGGAGCAG	193658614	1728179	1942170	257
4	(GT)6	12	TCTTTGCCAGCCCTTACGAG	CATCCATTCGCCTGCCTTTG	167544598	25083055	9361672	283
4	(GT)6	12	TCTTTGCCAGCCCTTACGAG	TCATCCATTCGCCTGCCTTT	167544598	25083055	9361672	284
4	(GTA)5	15	ACGCCCACGGTTTCAATAGT	AACTGAGCATGGTCACGTGA	135750635	16134631	1896085	166
4	(GTG)7	21	TCAACTGCATGCTCAGCTCA	ATGGCCATGAAGAAGCGTGA	45314571	16535783	5319376	175
4	(GTT)5	15	GTCTCGGAGGCATCTGATGG	TGAAGACGAAGCTGGAGCAG	128691649	1728179	1942170	263
4	(GTT)5	15	GTCTCGGAGGCATCTGATGG	TGAAGACGAAGCTGGAGCAG	192628746	1728179	1942170	266
4	(GTT)6	18	GTCTCGGAGGCATCTGATGG	TGAAGACGAAGCTGGAGCAG	87423109	1728179	1942170	268
4	(GTT)9	27	TGAGATGGATGTGTGGCCAC	CATTCTCCGCACGCTTTAGC	175395120	3845664	10824803	183
4	(TA)6	12	TGATCGAATCTGCAGGACGG	AGCACAATCAGGAGGAGCAC	158823143	232905460	60884728	176
4	(TA)6	12	TGATCGAATCTGCAGGACGG	GCACAATCAGGAGGAGCACT	158823143	232905460	60884728	175
4	(TA)8	16	GTGATGCCGCCTGGAAAAAG	TCTTGCCATTTTGTTGGGCG	49314632	24043530	3358327	197
4	(TA)9	18	GCAAAAGCCATCCATCGCAT	ACCGTGCTATGCAACTTCCA	74622480	39510952	9690872	162
4	(TA)9	18	TTGCAAAAGCCATCCATCGC	ACCGTGCTATGCAACTTCCA	74622480	39510950	9690870	164
4	(TAC)5	15	GGGCCAGTGCTATGATGTGT	CTGGCTATATGCGTGCTCCA	36898489	178205	1459021	281
4	(TC)10	20	GCATATCCCCGCCTGAGAAA	CTGCGAGTGACCCTTTCCAT	6242044	68955839	5096313	115
4	(TC)10	20	GCATATCCCCGCCTGAGAAA	TGCGAGTGACCCTTTCCATC	6242044	68955839	5096313	114
4	(TC)6	12	CTCGGTGAGGATAGTGGCAC	CGAGCGTTTTCCGTGGATTC	120424983	9770088	47775672	198
4	(TC)7	14	TAAACCCGTCCAGCATCACC	GCCTCAGTCCAGGATCTTGG	34234660	17690870	2971640	142
4	(TC)8	16	TAGATCAGAAGTTCCGCCGC	GGTGGACTACTCCCTCCTCA	29340508	17157659	549631	147
4	(TCC)5	15	GCTGCTCACACAAATTGGCA	AGGAGGAGGAGGAAGACGAC	111306668	263621490	19277128	122
4	(TCC)5	15	TGCTGCTCACACAAATTGGC	AGGAGGAGGAGGAAGACGAC	111306668	263621489	19277127	123
4	(TCC)5	15	GCCTAACGACCCGAGTTCAA	CTGCACCAACTAGGGATGCA	143610309	160297269	56998108	195
4	(TCG)6	18	CTGTCCATGAGCCTCGGTTT	GCAGCTCCCTGAAATGACCT	53754465	250504090	18858395	209
4	(TCG)6	18	GCAAAAGCTCCAATGCACCA	AAACCGAGGCTCATGGACAG	53754465	250503880	18858186	239
4	(TG)6	12	GTGTGTGTGTGGCTAGACGA	ACACCTGAGCAGCTGAGTTC	12281648	140886558	60544997	171
4	(TG)6	12	GTGTGTGTGTGGCTAGACGA	CACCTGAGCAGCTGAGTTCA	12281648	140886558	60544997	170
4	(TG)8	16	CGAGGGCGTGAGGAGATTAC	TCCCGAAGTTCACACCCTTG	25957584	609395	1692824	107
4	(TG)8	16	GAGGGCGTGAGGAGATTACG	AAGTTCACACCCTTGCGGAT	25957584	609396	1692825	101
4	(TG)8	16	GAGGGCGTGAGGAGATTACG	TCCCGAAGTTCACACCCTTG	25957584	609396	1692825	106
4	(TTG)11	33	TGAGATGGATGTGTGGCCAC	CGCTATGCACTGGAGCTTCT	212170503	3845664	10824803	159
4	(TTG)5	15	GTCTCGGAGGCATCTGATGG	TGAAGACGAAGCTGGAGCAG	11013609	1728179	1942170	266
4	(TTG)6	18	TGAGATGGATGTGTGGCCAC	CATTCTCCGCACGCTTTAGC	165965104	3845664	10824803	183
4	(TTG)6	18	TGAGATGGATGTGTGGCCAC	CATTCTCCGCACGCTTTAGC	189695818	3845664	10824803	183
4	(TTG)7	21	TGAGATGGATGTGTGGCCAC	CATTCTCCGCACGCTTTAGC	117841966	3845664	10824803	178
4	(TTG)8	24	TGAGATGGATGTGTGGCCAC	CATTCTCCGCACGCTTTAGC	62248862	3845664	10824803	183
4	(TTG)9	27	TGAGATGGATGTGTGGCCAC	CGCTATGCACTGGAGCTTCT	193085230	3845664	10824803	159
5	(ACA)7	21	GCCCAAACCATCTCAGACGA	AACAGTTAGGTGTGGCGGAG	150	35151892	20198021	4892707
5	(AG)10	20	GAATGAGAAGGGTCAGGGGC	AGGGTTTGAGAAGCTCGAGC	139	3009952	6096439	63159822
5	(AG)6	12	GCGAAGAGGTAAGAGAGGGC	TCCGTTTCCGTCCAGTCAAG	100	257687444	116963920	117177722
5	(AG)6	12	GGGTCGAGCGAGAGAAAGAG	CTCCGTTTCCGTCCAGTCAA	138	257687403	116963881	117177722
5	(AG)6	12	GGGTCGAGCGAGAGAAAGAG	TCCGTTTCCGTCCAGTCAAG	137	257687403	116963881	117177722
5	(AG)9	18	TTGAAACCACTCGGGGTAGC	CTGGTGTGTGTTGTGTGCTG	161	31858919	7774404	56062855
5	(AGT)24	72	CTCCCGTCTCTTTCCCAACC	CGAGTTGACGGGACACATCA	258	6567606	11757091	79094059
5	(AT)6	12	ATCATGGCATGTCCCCACAG	CCTGCATGCAGTTTCAGCAG	276	255538969	147029302	131659815
5	(AT)6	12	ATCATGGCATGTCCCCACAG	CGCGTACACTTTCATGTGGC	248	255538969	147029302	131659815
5	(AT)6	12	ATCATGGCATGTCCCCACAG	CTGCATGCAGTTTCAGCAGG	275	255538969	147029302	131659815
5	(AT)6	12	CAGTGCAGGCAGAGAGAGAC	CCTGCATGCAGTTTCAGCAG	259	255538986	147029319	131659815
5	(AT)6	12	CAGTGCAGGCAGAGAGAGAC	CTGCATGCAGTTTCAGCAGG	258	255538986	147029319	131659815
5	(AT)7	14	TGTCCAGTGTGAAATCGGGG	TGCACCCCCTTCATCATGTC	263	822814	7708919	130183481
5	(ATC)5	15	GTTTGACGGACGAAGCAACC	CCGCTTACCTTCCCTTCGTT	125	75692390	627783	56499164
5	(ATG)12	36	TGGTTTTGAGTGCACCCAGT	ATGCTCGTTAGTCCCTCCCT	258	209306276	124391593	100930033
5	(ATG)12	36	TGGTTTTGAGTGCACCCAGT	CGATGCTCGTTAGTCCCTCC	260	209306276	124391593	100930033
5	(CAG)5	15	AGCAGCAGAACGCAGTAGTT	ATCCCAACCATTTGCACCCA	225	217757043	129022625	107118172
5	(CAG)5	15	AGCAGCAGAACGCAGTAGTT	GCCAATGTCTCCTCAGCGAT	168	217757043	129022625	107118172
5	(CAG)5	15	GAATGAGAAGGGTCAGGGGC	AGGGTTTGAGAAGCTCGAGC	141	3009952	6096439	28679159
5	(CT)17	34	CGATAGGGTTGGCTGGCTAG	CGGTGCCAACTCTCTCACAT	237	88229703	32137079	5099548
5	(CT)6	12	TCTCTACTCACCGCTGGTCA	GAAGTAGAGCAAGGCCGGTT	288	10357195	10459283	2359333
5	(CT)6	12	CTCACCCTCTCGCGCTAAAT	AGAGCGAGATTGAGCGAGTG	153	8393099	12081963	37744734
5	(CT)7	14	ACATTAGTGGCTGTGGGTGG	TCTCTCCCTCCGTCAAGGTT	130	6439327	10528515	43736279
5	(CT)7	14	CGATAGGGTTGGCTGGCTAG	CGGTGCCAACTCTCTCACAT	237	88229703	32137079	5099839
5	(CTT)10	30	ACCTGCCTAGCTTATGTGGC	GCAATGTTTTGGCACCGCTA	208	22643159	6643566	17215887
5	(CTT)10	30	TAGCGGTGCCAAAACATTGC	TGCACCAAAAGGTCCCATGA	256	22643337	6643744	17215887
5	(CTT)5	15	TAGCGGTGCCAAAACATTGC	AACTGCACCAAAAGGTCCCA	259	22643337	6643744	53946156
5	(CTT)6	18	TCGGTGTTGCTGCTTCATCT	ACAAAAGGTTGGAGTGGGCA	165	223448764	154265075	109729687
5	(GA)6	12	ACATTAGTGGCTGTGGGTGG	TCTCTCCCTCCGTCAAGGTT	130	6439327	10528515	43707942
5	(GA)7	14	TCCACGAGAAGAGAGGGAGG	TCCCTGCCACACACAAACTT	175	23606594	12861564	39848685
5	(GA)8	16	GAATGAGAAGGGTCAGGGGC	AGGGTTTGAGAAGCTCGAGC	139	3009952	6096439	63159537
5	(GA)8	16	TCGCAGGGGAAAACAACAGA	TCTCCCTCTCTCCTCCCTCT	108	26411165	3555560	67119259
5	(GA)8	16	TCGCAGGGGAAAACAACAGA	TCTCTCCCTCTCTCCTCCCT	110	26411165	3555560	67119259
5	(GAG)7	21	GCTCACAAGGAGGCCAAGAT	TCATGCTCCTCCTCCTCCTC	215	78824380	156402621	84808652
5	(GAGG)5	20	CAAACAAGGCCAGGACAAGC	CACCATTCGTTCCAAAGGCG	114	204625713	122263444	102420237
5	(GCT)9	27	CTCCATTTCCCCAGCTGGTT	AAGGAAGAAGCAGCCACTCC	246	255531553	147505128	71137891
5	(GT)6	12	GAAGTGGATTTGGGAGGGGG	CGGTCGTCTTCTCCTGTTCC	158	14181644	2755653	56012959
5	(TA)10	20	GAATGAGAAGGGTCAGGGGC	AGGGTTTGAGAAGCTCGAGC	138	3009952	6096439	43979411
5	(TA)13	26	AGCCCACTAGGAGTCCACAT	TTGGCACGTTCTGCTAGGAG	146	37096071	32392694	17949858
5	(TA)6	12	GAATGAGAAGGGTCAGGGGC	AGGGTTTGAGAAGCTCGAGC	141	3009952	6096439	13264757
5	(TA)6	12	GAATGAGAAGGGTCAGGGGC	AGGGTTTGAGAAGCTCGAGC	141	3009952	6096439	28665817
5	(TA)6	12	GAATGAGAAGGGTCAGGGGC	AGGGTTTGAGAAGCTCGAGC	139	3009952	6096439	63142186
5	(TA)7	14	TCACCTTCGGCATGTACACC	GAGGAAGATGAGCGTGAGGG	107	238522814	83235000	102965142
5	(TA)8	16	TGTGCCTGCTAATAACGCCA	CGACTCGGCATCTCGTCAAT	189	42001357	31977740	107498767
5	(TA)8	16	GAATGAGAAGGGTCAGGGGC	AGGGTTTGAGAAGCTCGAGC	139	3009952	6096439	27172008
5	(TAC)23	69	CTCCCGTCTCTTTCCCAACC	CGAGTTGACGGGACACATCA	258	6567606	11757091	52511275
5	(TAC)5	15	TTAGGCAACCCCAACCAGTC	GACCGAGGGAATTGAACCGT	185	8668749	2899049	28704062
5	(TAC)6	18	CTCCCGTCTCTTTCCCAACC	CGAGTTGACGGGACACATCA	258	6567606	11757091	94682136
5	(TATAGA)5	30	GGCGAAGATCGATCTGCTCA	AGGGTCAGTGCATCAGCTTC	122	133576803	93225982	61036998
5	(TC)11	22	CCTCTTCCTCCTCTGGACCA	GGAACAGGGCTGTGGCTTAT	100	88396799	100071373	6238394
5	(TC)11	22	TCTCCTCTCGCCATCTCCAA	GGAACAGGGCTGTGGCTTAT	122	88396777	100071351	6238394
5	(TC)15	30	AGAGTTTGTCGGTGCCTCTG	ACAACCTGGAAAGCACACCA	140	224662697	134096888	113110630
5	(TC)15	30	AGTTTGTCGGTGCCTCTGAG	ACAACCTGGAAAGCACACCA	138	224662699	134096890	113110630
5	(TC)15	30	GAGTTTGTCGGTGCCTCTGA	ACAACCTGGAAAGCACACCA	139	224662698	134096889	113110630
5	(TC)15	30	GGCAAGAAAAAGGCTGGTGG	ACAACCTGGAAAGCACACCA	196	224662641	134096832	113110630
5	(TC)15	30	TATGCAGCATTTCCCCAGCA	ACAACCTGGAAAGCACACCA	165	224662672	134096863	113110630
5	(TC)18	36	CGATAGGGTTGGCTGGCTAG	CGGTGCCAACTCTCTCACAT	225	88229703	32137079	82135166
5	(TC)7	14	TTGAAACCACTCGGGGTAGC	CTGGTGTGTGTTGTGTGCTG	161	31858919	7774404	56060442
5	(TC)8	16	GGTATCAGAGCCTGACTGCC	GCCTTACGTTCCCTTCCACA	109	550000	9553429	35076354
5	(TG)11	22	AGGTGGTAGGACTGCTGGAT	GTGTGAGGTGGGCCATGTAA	143	21146667	72141029	29660015
5	(TG)6	12	TTGCAACGGAGAGAGACACC	TCGGGGCATCTTTCTATCGC	208	10013404	57453177	87823688
5	(TG)7	14	TGGCAGCACTCGGATTCAAT	CTGCTGCATGATCTTGGGGA	291	217760198	129025786	107121692
5	(TG)7	14	TTGCAACGGAGAGAGACACC	TCGGGGCATCTTTCTATCGC	204	10013404	57453177	43560680
5	(TGA)6	18	AAGTAGAGGGTACAGCGGGT	CCAAGGACCAGAGGGGAAAC	236	205644	4445376	53860187
5	(TGA)6	18	AGTAGAGGGTACAGCGGGTT	CCAAGGACCAGAGGGGAAAC	235	205645	4445377	53860187
5	(TGAAAA)5	30	TTTGGATCGTGACGACTCGG	CGTACAGGATCACGAGAGGC	225	7280202	9137113	141320893
5	(TTC)12	36	AAAAGAGGAGGACAGCGACG	ATCTGACGGCTCTGTGCAAA	258	205567921	124503226	96782631
5	(TTC)12	36	AAAAGAGGAGGACAGCGACG	TCTGACGGCTCTGTGCAAAT	257	205567921	124503226	96782631
5	(TTC)12	36	TGCTGCAGGGAGAAAAGAGG	AATCTGACGGCTCTGTGCAA	271	205567909	124503214	96782631
5	(TTC)12	36	TGCTGCAGGGAGAAAAGAGG	ATCTGACGGCTCTGTGCAAA	270	205567909	124503214	96782631
5	(TTC)12	36	TGCTGCAGGGAGAAAAGAGG	TCTGACGGCTCTGTGCAAAT	269	205567909	124503214	96782631
5	(TTC)5	15	TCCCTCCTACTGCTGAAGCT	CTGTAATCGAGAACCGCCGA	208	211568161	127092258	105205172
5	(TTC)5	15	TCCCTCCTACTGCTGAAGCT	TGTAATCGAGAACCGCCGAG	207	211568161	127092258	105205172
5	(TTC)6	18	TGTCGGGCGCTACGAATTTA	ACACCAGTCACTGAGCAACA	258	201736501	121687838	98515767
5	(TTG)13	39	TCGTCTGAGATGGTTTGGGC	GCTCTGGCACATGGATAGCA	215	12533109	5788069	134652885
5	(TTG)5	15	GCTAAAGCGTGCGGAGAATG	GCTCTGGCACATGGATAGCA	152	12533172	5788132	60334917
5	(TTG)5	15	TCGTCTGAGATGGTTTGGGC	GCTCTGGCACATGGATAGCA	215	12533109	5788069	60334917
5	(TTG)6	18	TCGTCTGAGATGGTTTGGGC	GCTCTGGCACATGGATAGCA	215	12533109	5788069	145433984
5	(TTG)7	21	GCTAAAGCGTGCGGAGAATG	GCTCTGGCACATGGATAGCA	152	12533172	5788132	111438645
5	(TTTA)5	20	TCATCAGTGGGCTGCATGTT	CTGGCCTGCTTACTGCTTCT	242	4022127	718892	107233168
5	(TTTA)5	20	TCATCAGTGGGCTGCATGTT	CTTCTGGCCTGCTTACTGCT	245	4022127	718892	107233168
5	(TTTA)5	20	TCATCAGTGGGCTGCATGTT	CTGGCCTGCTTACTGCTTCT	243	4022127	718892	139357030
5	(TTTA)5	20	TCATCAGTGGGCTGCATGTT	CTTCTGGCCTGCTTACTGCT	246	4022127	718892	139357030
5	(TTTA)5	20	TCATCAGTGGGCTGCATGTT	TCTGGCCTGCTTACTGCTTC	244	4022127	718892	139357030
5	(TTTA)5	20	TTCATCAGTGGGCTGCATGT	CTGGCCTGCTTACTGCTTCT	244	4022126	718891	139357030
5	(TTTA)5	20	TTCATCAGTGGGCTGCATGT	CTTCTGGCCTGCTTACTGCT	247	4022126	718891	139357030
5	(TTTA)5	20	TCATCAGTGGGCTGCATGTT	CTGGCCTGCTTACTGCTTCT	266	4022127	718892	45891721
5	(TTTA)6	24	TCATCAGTGGGCTGCATGTT	CTGGCCTGCTTACTGCTTCT	266	4022127	718892	56752012
6	(AAT)5	15	GCAAGCAAGTTGGATGCACA	GGGCTATGGAGATGCCCATC	174667758	2937476	10480	132
6	(AAT)5	15	ATGATCAAGCGTGCCAGGAA	GGCAGCCGAGTGAACTAGTT	26286028	4239387	28347244	222
6	(AC)15	30	GGTCCCGTTGCACCTTCTAA	ACACATCTCGCTACTGCTCG	20789949	10586096	18004768	203
6	(AC)6	12	TCCCTGCCACACACAAACTT	GAGGATCAAGTGGGTGGGTG	138004476	13639382	25774774	131
6	(AC)6	12	CTCGGTGAGGATAGTGGCAC	GCTCATTCCTTGGTTGCACG	75064715	15057528	20129621	172
6	(AC)7	14	TGACCAACTACGAACTGGGC	CCCAGGACTTAGCCCAAAGG	22441004	40933436	35743408	218
6	(ACA)7	21	GCTCTGGCACATGGATAGCA	TCGTCTGAGATGGTTTGGGC	61556683	2009357	7609327	215
6	(AG)6	12	GAAGGGGAGAGATCCGAGGT	CAACGGAGGACCAAGACGAA	114746339	70281971	133191214	176
6	(AG)6	12	GGAGAGATCCGAGGTAGGCA	CAACGGAGGACCAAGACGAA	114746339	70281976	133191219	171
6	(AG)7	14	GGTGATGCTGGACGGGTTTA	AGATCTCCTTACCGGACCCC	62145428	19598502	14888887	140
6	(AGT)6	18	AAGCTTGCTTAGTACGCCGT	AGGGACGAGGAGTAAACGGA	182350675	3486559	11380090	189
6	(AGT)6	18	CTCCCGTCTCTTTCCCAACC	ACGGCGTACTAAGCAAGCTT	182350675	3486289	11379820	290
6	(AGT)6	18	AAGCTTGCTTAGTACGCCGT	AGGGACGAGGAGTAAACGGA	182955138	3486559	11380090	197
6	(AGT)6	18	CTCCCGTCTCTTTCCCAACC	ACGGCGTACTAAGCAAGCTT	182955138	3486289	11379820	290
6	(AT)13	26	GAATGAGAAGGGTCAGGGGC	AGGGTTTGAGAAGCTCGAGC	41932418	11001800	5720455	139
6	(AT)6	12	TCAACGGGCTATGGAGATGC	GCAAGCAAGTTGGATGCACA	124983540	149423	56189	142
6	(AT)6	12	CCAACGGCAGCATGTAGAGA	TTCATGGCCCTTGCGTACTT	21020487	32651194	17323333	224
6	(AT)6	12	CCAACGGCAGCATGTAGAGA	TTTCATGGCCCTTGCGTACT	21020487	32651194	17323333	225
6	(AT)6	12	ACCATGGTACTTGTCAGGCG	AAGAATGAGGCTGAGCGAGG	30452624	27654259	8185535	108
6	(AT)8	16	TCAACGGGCTATGGAGATGC	GCAAGCAAGTTGGATGCACA	121268786	149423	56189	137
6	(AT)8	16	CCACCTCTCCTTCTCCGAGA	TTGACCACGTGATCGCTGAA	8085371	192184074	18851244	167
6	(AT)9	18	GTTCACCCAGCCCAGCTAAT	TGTGGCACGTATTCAACCCA	175928992	14652778	9786321	119
6	(AT)9	18	TTCACCCAGCCCAGCTAATG	TGTGGCACGTATTCAACCCA	175928992	14652779	9786322	118
6	(AT)9	18	CTCCGTATGTCGTGGGCTAC	TTAATCCAGTTCGCTCGGGG	85951658	10547390	51480704	113
6	(ATG)5	15	CCAACCTTGCTTTGAAGGCC	TGCCACCATTGTCTTCCCTC	128449608	3930760	10099273	276
6	(ATG)5	15	CCCAACCTTGCTTTGAAGGC	TGCCACCATTGTCTTCCCTC	128449608	3930759	10099272	277
6	(ATG)5	15	CCAACCTTGCTTTGAAGGCC	TGCCACCATTGTCTTCCCTC	32334397	3930760	10099273	276
6	(ATG)5	15	CCCAACCTTGCTTTGAAGGC	TGCCACCATTGTCTTCCCTC	32334397	3930759	10099272	277
6	(ATG)9	27	TCGTCGCAAAGGCAAAAAGG	ATCTGCTTATCTTCCCCGCG	19133763	6820858	22359929	146
6	(CA)12	24	TCCCTGCCACACACAAACTT	GAGGATCAAGTGGGTGGGTG	40092073	13639382	25774774	139
6	(CA)12	24	TCCCTGCCACACACAAACTT	TGGGTGCGAGATCGATGAAG	40092073	13639382	25774774	125
6	(CA)7	14	TGCGCAAATTTGATGTGGCA	TCGACCAACGACGAGAAAGG	97987846	83940767	106053340	179
6	(CA)8	16	GCACACACACACACACATCC	AGGCGGAAGTTATGTGCACA	61816939	28498502	29023611	148
6	(CAC)5	15	AGTACCGTCGTTGAGCGTTT	ACCAGTTCTTACCCAGCAGC	116387439	25194666	31114624	203
6	(CAC)5	15	AGTACCGTCGTTGAGCGTTT	CCAGTTCTTACCCAGCAGCA	116387439	25194666	31114624	202
6	(CATC)5	20	CAGCTGGCCCATACATCCAT	CTCGTCTTCTCGTGGCAAGT	190565724	155744491	142335050	145
6	(CATC)5	20	GGGTCAGGTCAGGTGCATAC	CTCGTCTTCTCGTGGCAAGT	190565724	155744399	142334955	240
6	(CATG)5	20	TGCGTGCATGCATGTTTGAA	CCTCCCATCGAGTCGAAGTG	60665399	60398621	15800041	133
6	(CATG)5	20	TGCGTGCATGCATGTTTGAA	CTCCCATCGAGTCGAAGTGG	60665399	60398621	15800041	132
6	(CCT)5	15	ACTCCACCTCTCCTCCACTC	CGGAGAGGAGGGAGGAGAAA	72796728	31092998	122477160	204
6	(CCT)5	15	ACTCCACCTCTCCTCCACTC	CGGAGAGGAGGGAGGAGAAA	92851030	31092998	122477160	196
6	(CCT)6	18	ACTCCACCTCTCCTCCACTC	CGGAGAGGAGGGAGGAGAAA	72796432	31092998	122477160	204
6	(CGG)6	18	ACCTGCACAATGGAATCGGT	TGACCGAAACGTGGCCATAA	23761697	21794476	17193919	116
6	(CGG)6	18	TGCACAATGGAATCGGTGGA	TGACCGAAACGTGGCCATAA	23761697	21794479	17193922	113
6	(CT)16	32	TCCCTGCCACACACAAACTT	GAGGATCAAGTGGGTGGGTG	58201244	13639382	25774774	131
6	(CT)6	12	TGGGCCTTCTACGTCTCGTA	ACCCATAAATGAGTCGGCGG	10289098	16941255	10363160	131
6	(CT)6	12	GGTGTCTCTCTCCGTTGCAA	ACCGAGGAGAGTGCCTAAGT	111665428	14002370	16098650	240
6	(CT)6	12	ACTTTTCCCCACGCTCCAAA	CGGTCAATGGACGGTCAAGA	90228169	51494671	13649557	107
6	(CT)7	14	TCCCTGCCACACACAAACTT	GAGGATCAAGTGGGTGGGTG	138004326	13639382	25774774	131
6	(CT)9	18	TCCCTGCCACACACAAACTT	GAGGATCAAGTGGGTGGGTG	40092233	13639382	25774774	139
6	(CT)9	18	TCCCTGCCACACACAAACTT	TGGGTGCGAGATCGATGAAG	40092233	13639382	25774774	125
6	(CT)9	18	ACATGTCAACTCGGTGGGAC	AACCGAGATGAGCGAATCGG	50666797	5182919	12912020	132
6	(GA)30	60	TGGGCACATGACATAGCGTT	CAAGCCCACACGAGACTGAT	199085494	189793579	167062783	108
6	(GA)6	12	AGCTTCGGGGGTCTCTTTTG	TGCATGGAACTAACCCGGAC	83329738	41686811	15790050	136
6	(GA)8	16	AGCTTCGGGGGTCTCTTTTG	TGCATGGAACTAACCCGGAC	127825837	41686811	15790050	136
6	(GA)9	18	TCCACGAGAAGAGAGGGAGG	TCCCTGCCACACACAAACTT	137356964	12272018	81425885	178
6	(GT)10	20	GATGCGGCAACTGGATGAAC	CTTGCTCTGCTTGTGGCTTG	160729476	47250336	18937027	145
6	(GT)6	12	AGCGAGGAGGAGAAGTGGAT	GGCATCGAAGGGGAATGGAT	144867877	16795131	5541786	102
6	(TA)10	20	GAATGAGAAGGGTCAGGGGC	AGGGTTTGAGAAGCTCGAGC	41883623	11001800	5720455	139
6	(TA)6	12	ATATAGCAATGGTGGGCGGG	CGTACGTGAGGCTATGGACC	155040330	12081471	11352633	258
6	(TA)6	12	ATATAGCAATGGTGGGCGGG	CGTACGTGAGGCTATGGACC	15721700	12081471	11352633	259
6	(TA)6	12	TGCGTGCATGCATGTTTGAA	CCTCCCATCGAGTCGAAGTG	60665826	60398621	15800041	133
6	(TA)6	12	TGCGTGCATGCATGTTTGAA	CTCCCATCGAGTCGAAGTGG	60665826	60398621	15800041	132
6	(TA)7	14	GAATGAGAAGGGTCAGGGGC	AGGGTTTGAGAAGCTCGAGC	125355649	11001800	5720455	139
6	(TA)7	14	ATATAGCAATGGTGGGCGGG	CGTACGTGAGGCTATGGACC	20672150	12081471	11352633	257
6	(TA)8	16	ATATAGCAATGGTGGGCGGG	CGTACGTGAGGCTATGGACC	103536367	12081471	11352633	259
6	(TAC)5	15	TCAACGGGCTATGGAGATGC	GCAAGCAAGTTGGATGCACA	179494737	149423	56189	138
6	(TAC)6	18	AAGCTTGCTTAGTACGCCGT	AGGGACGAGGAGTAAACGGA	179858838	3486559	11380090	197
6	(TAC)6	18	CTCCCGTCTCTTTCCCAACC	ACGGCGTACTAAGCAAGCTT	179858838	3486289	11379820	292
6	(TATT)5	20	ATTGGGCCTTCATCAGTGGG	CTTCTGGCCTGCTTACTGCT	90505307	5725570	3038486	257
6	(TATT)5	20	ATTGGGCCTTCATCAGTGGG	TCTTCTGGCCTGCTTACTGC	90505307	5725570	3038486	258
6	(TATT)5	20	TCATCAGTGGGCTGCATGTT	CTTCTGGCCTGCTTACTGCT	90505307	5725579	3038495	248
6	(TATT)5	20	TTCATCAGTGGGCTGCATGT	CTTCTGGCCTGCTTACTGCT	90505307	5725578	3038494	249
6	(TC)6	12	TCCCTGCCACACACAAACTT	GAGGATCAAGTGGGTGGGTG	41572376	13639382	25774774	131
6	(TC)7	14	CGCTCCACAAACACCCTACT	GGTGATGCTGGACGGGTTTA	137738205	16643304	10032323	170
6	(TC)8	16	CGCTCCACAAACACCCTACT	GGTGATGCTGGACGGGTTTA	183757513	16643304	10032323	170
6	(TCT)5	15	GGGCATGCGTTCAAATCCTC	ACGCAGCAAAGAAGGTCGTA	104208389	8199643	2969465	112
6	(TCT)5	15	GGGCATGCGTTCAAATCCTC	TACGCAGCAAAGAAGGTCGT	104208389	8199643	2969465	113
6	(TG)6	12	TCTCATGGCCATCGTTGACC	CGAGGATGGATTGGTGGAGG	79023922	120528504	46960052	122
6	(TG)8	16	CGATGCGTATTTGTGGCCTG	AGGATGAAAGTTGAGGCGCA	186536058	167894428	144735348	116
6	(TGCA)6	24	CTTGCGTGCGAAGATGTAGC	CCACCAGCTACATCTTCGCA	174058320	4510780	7978207	107
6	(TTC)5	15	CCCTGCTCCACCACATGATT	CAAGGCGATCTTGCTGAAGC	11130568	13750392	17364491	263
6	(TTC)6	18	CGCAACAAGCTCTTTGGACC	AGGGGACAAACAGAAGCTGG	169410522	5818859	18591886	286
6	(TTC)6	18	CGCAACAAGCTCTTTGGACC	GGGGACAAACAGAAGCTGGA	169410522	5818859	18591886	285
6	(TTTA)6	24	ATTGGGCCTTCATCAGTGGG	CTTCTGGCCTGCTTACTGCT	70217469	5725570	3038486	277
6	(TTTA)6	24	ATTGGGCCTTCATCAGTGGG	TCTTCTGGCCTGCTTACTGC	70217469	5725570	3038486	278
7	(AAT)23	69	GAGGGCGTGAGGAGATTACG	AAGTTCACACCCTTGCGGAT	167300861	2918929	6307395	101
7	(AAT)23	69	GAGGGCGTGAGGAGATTACG	TCCCGAAGTTCACACCCTTG	167300861	2918929	6307395	106
7	(AC)7	14	CTCGGTGAGGATAGTGGCAC	GCTCATTCCTTGGTTGCACG	69521559	15373306	8390795	172
7	(AC)7	14	CTCGGTGAGGATAGTGGCAC	TGGTTGCACGACCCCATTTA	69521559	15373306	8390795	162
7	(AG)6	12	GAGAAGGACTTGGGCACTCC	CGAACACCACCAACCGTCTA	132829296	20826198	9573740	176
7	(AG)6	12	GGAGAGAAGGACTTGGGCAC	CGAACACCACCAACCGTCTA	132829296	20826195	9573737	179
7	(AG)7	14	ACAAGCTTGGGGGCTAGTTC	GATCGGACCCTTGCAGTTGA	72652613	9991383	217238427	138
7	(AGA)32	96	GGGGACAAACAGAAGCTGGA	CGCAACAAGCTCTTTGGACC	26482780	7803822	17154544	285
7	(AGA)7	21	AGAAGCTGGAGCCGTACAAC	CGCAACAAGCTCTTTGGACC	33352503	7803832	17154554	273
7	(AGAT)7	28	AGTGGGCAAGGATAGCAACC	ACCACAAACAGCCCCAAGAA	41108483	19264945	186975275	277
7	(AT)15	30	ACACACTCTCACTCGCTTGG	TGCGCAAATTTGATGTGGCA	87283990	22311667	57148000	251
7	(AT)15	30	CACACTCTCACTCGCTTGGT	TGCGCAAATTTGATGTGGCA	87283990	22311668	57148001	250
7	(AT)6	12	AGGACATCTCTAGGCGATCCT	GCTACTTTCGGTTGAACCTGC	106630059	63801936	44128760	161
7	(AT)6	12	AAGGTTCCAACGGTAGCCAC	GGCTTGGCAAAGTCGCATAG	158720184	219484004	211194151	131
7	(AT)6	12	AAGGTTCCAACGGTAGCCAC	GGGCACATATTTGGCTTGGC	158720184	219484004	211194151	143
7	(AT)6	12	GGTTCCAACGGTAGCCACAT	GGCTTGGCAAAGTCGCATAG	158720184	219484006	211194153	129
7	(AT)7	14	TTGAGGGCCGTCATGTATCG	TAAGTTGGACCAGGCGTTCC	42359605	10260408	16277180	154
7	(AT)8	16	TTGAGGGCCGTCATGTATCG	TAAGTTGGACCAGGCGTTCC	25273230	10260408	16277180	154
7	(ATT)6	18	CACGACAGCCGAGTGAACTA	ATGATCAAGCGTGCCAGGAA	20354731	7257991	21843512	226
7	(ATT)6	18	GATTCAAAGCACGACAGCCG	ATGATCAAGCGTGCCAGGAA	20354731	7257982	21843503	235
7	(CCT)5	15	GCTCCTTGGCACGATCGATA	ATACCGACATGTGCGATCCC	123799179	9148947	19062516	267
7	(CT)16	32	TGTGCAGACATGAACTCGCT	TAACCTGGCTGCCAATCTCC	179100487	251030907	236194720	198
7	(CT)6	12	AATCCATCCCGCACCCAAAT	GCCAAGAAGCAAGCACACTC	111504240	36052604	201744	266
7	(CT)6	12	GAGACCGCACCTTCACTTCA	ACCGGCCGAGATTAATGCAA	91190548	28716507	16886038	178
7	(CT)8	16	TTCCCTTCTTGAGACACGCC	AGCCCATGTGTGTGTGAGAG	134894164	27227407	60709049	152
7	(CT)8	16	TTCCCTTCTTGAGACACGCC	GCCCATGTGTGTGTGAGAGA	134894164	27227407	60709049	151
7	(CT)9	18	GAGACCGCACCTTCACTTCA	ACCGGCCGAGATTAATGCAA	147778214	28716507	16886038	178
7	(CTT)5	15	GCCCCCTTTCTTCCTTCCTC	GAGGGCACTGATCGAGGAAG	175102947	17355713	40503250	199
7	(GA)12	24	GAGCGGGATGATTCCGATGT	CCCGCTTAAGTGTCCACCAT	99328407	79283916	34160701	151
7	(GA)18	36	AGTCAAGGTCGAATGCTGCA	GCTCCTCCTTTCACCTCACC	121527827	171475554	73246379	133
7	(GA)18	36	TCAAGGTCGAATGCTGCAGT	GCTCCTCCTTTCACCTCACC	121527827	171475556	73246381	131
7	(GA)6	12	CAGTCCCACGTGTCAGTGAA	AACTAAGCCAACCTCCCAGC	139882641	4403363	49474927	219
7	(GA)6	12	TTCTCCAAGTGCAGTCCCAC	AACTAAGCCAACCTCCCAGC	139882641	4403352	49474916	230
7	(GA)8	16	AGCTTGGTTGGATGGACGAG	GGACAGCGACCACTATAGCC	78097923	100427132	147146386	261
7	(GGT)7	21	CAAGCTCCACGTTCCTCCTT	AGAAATGGCGCAAGTTGCTG	110903626	99231087	167614228	111
7	(GGT)7	21	TGTCAAGCTCCACGTTCCTC	AGAAATGGCGCAAGTTGCTG	110903626	99231084	167614225	114
7	(GTT)15	45	TGGCTTCTGTGTCATCCACC	TGTGCAGTGCAACAAAAGGT	53426630	20517767	27647346	114
7	(TA)12	24	CCGCACCTCTCTGAACTGTT	CTCGTAAAGGCCCTGAAGCA	160188374	5955449	3127147	221
7	(TA)12	24	CCGCACCTCTCTGAACTGTT	TCGTAAAGGCCCTGAAGCAG	160188374	5955449	3127147	220
7	(TA)12	24	GGAGGAGGAGAGGAAGGAGG	GGTTTCGCTTGGACCTCTCA	65264067	133129683	117931244	121
7	(TA)12	24	GGAGGAGGAGAGGAAGGAGG	TGGTTTCGCTTGGACCTCTC	65264067	133129683	117931244	122
7	(TA)12	24	GGAGGAGGAGAGGAAGGAGG	TTCGCTTGGACCTCTCATCG	65264067	133129683	117931244	118
7	(TA)12	24	GGGAGGAGGAGAGGAAGGAG	GGTTTCGCTTGGACCTCTCA	65264067	133129682	117931243	122
7	(TA)12	24	GGGAGGAGGAGAGGAAGGAG	TGGTTTCGCTTGGACCTCTC	65264067	133129682	117931243	123
7	(TA)7	14	AGAGCAAGGCAGGTTTCGAA	GGGTGTAGGTGCATCGTTCA	83844103	2452056	21914212	214
7	(TA)8	16	TGCAGACTTGTGGTGTTGGT	AGCTTTGACATGCATGCTGC	145092612	129614635	140035231	194
7	(TAAA)5	20	TTCGATCCTTTAGTGCCCCG	ATTGGGCCTTCATCAGTGGG	120106016	25930637	4350502	104
7	(TAT)5	15	ACGAATGGGTCAAGCAAGGT	TGCAGGTGAATCTGTGCCAT	136793300	174131065	192124283	202
7	(TAT)5	15	CGGTTCAAACGGGTGTAGGA	ACCTTGCTTGACCCATTCGT	136793300	174130895	192124113	190
7	(TAT)5	15	TCGGTTCAAACGGGTGTAGG	ACCTTGCTTGACCCATTCGT	136793300	174130894	192124112	191
7	(TAT)5	15	TCTGCTTGGGGTACTGGAGT	CCTACACCCGTTTGAACCGA	136793300	174130730	192123948	194
7	(TAT)5	15	TCTGCTTGGGGTACTGGAGT	TCCTACACCCGTTTGAACCG	136793300	174130730	192123948	195
7	(TAT)5	15	ACCCCTTTATCGCGTTGGTT	TGCTACCTCTTGAGCACTGC	170247046	195881	734895	182
7	(TC)15	30	CCGCCCCCACTCATATTGTT	TCTAGTGTCTGCCAGCAAGC	121527630	171475113	73245929	181
7	(TC)6	12	CCGCCCCCACTCATATTGTT	AGAGTGCTTCGGAGAGGTCT	121527265	171475113	73245929	198
7	(TC)6	12	CCGCCCCCACTCATATTGTT	TCTAGTGTCTGCCAGCAAGC	121527265	171475113	73245929	181
7	(TC)6	12	AAGGTCATGGCAGTACGCAA	AAATAACTGGGCGAGCTGCT	54254749	3694366	12335283	173
7	(TC)7	14	AGCTTGGTTGGATGGACGAG	GGACAGCGACCACTATAGCC	78105417	100427132	147146386	261
7	(TC)8	16	TTGAAACCACTCGGGGTAGC	CTGGTGTGTGTTGTGTGCTG	73548221	3397291	17148372	161
7	(TCA)5	15	CCGACCTCAACTCCAACTCC	CCGAACGGACTCCAGATCAG	13370690	236606	318520	135
7	(TCA)5	15	CCACATCTCGGCTTCTCACA	AGGGACGAGAGATCCAAGCT	165642880	26605329	225937843	127
7	(TG)26	52	GATGCCCCTTTCATGGGTCA	GCAAGCAGACGAGTGAGAGT	30686792	127446243	41482916	223
7	(TG)6	12	GAGCGGGATGATTCCGATGT	CCCGCTTAAGTGTCCACCAT	99298033	79283916	34160701	151
7	(TG)8	16	AGTGCTCCCAAAGATGCGTA	GCAAGTGGCTGGGTAACTCA	116522061	173384009	192855297	127
7	(TG)8	16	TAGTGCTCCCAAAGATGCGT	GCAAGTGGCTGGGTAACTCA	116522061	173384008	192855296	128
7	(TG)8	16	TGCTCCCAAAGATGCGTACA	GCAAGTGGCTGGGTAACTCA	116522061	173384011	192855299	125
7	(TGT)5	15	TTGAGGGCCGTCATGTATCG	TAAGTTGGACCAGGCGTTCC	25323181	10260408	16277180	154

## Sheet: chr2
List of homozygous alleles in wheat genome Chromosome 2
Marker Details				Genome A	Genome B	Genome D
SSR	SSR_length	Forward Primer	Reverse Primer	Start	Start	Start	Product
(AAG)5	15	CCATGGACCAGAGGGGAAAC	GATGACGGAGGTGTTGGTGT	179841178	2365343	13061676	155
(AAG)5	15	TTACCCAAATCGACGAGCCC	ACCATGGCATTTGCACACAC	59825170	53651085	4289004	206
(AAG)5	15	TTACCCAAATCGACGAGCCC	CATGGCATTTGCACACACCA	59825170	53651085	4289004	204
(AAG)8	24	CCATGGACCAGAGGGGAAAC	AAGTAGAGGGTACAGCGGGT	217878279	2365343	13061676	236
(AAG)8	24	CCATGGACCAGAGGGGAAAC	AGTAGAGGGTACAGCGGGTT	217878279	2365343	13061676	235
(AC)6	12	GTGCAAAACCAAGTACGCGT	TCGCTCCTCGTCTCTCTCAA	93924501	5142325	32915750	147
(AC)8	16	CTTCTCACATGCTGGCCAGA	CACAGAGGGAGCGGAAAAGT	200690303	19188094	14083469	173
(ACC)5	15	GCTGGCCCACAAAAGCTAAC	CATCTCAATCCCCTCCTGGC	156264035	28130212	17107642	144
(AG)6	12	GAATGTGCTGGGGGCTTACT	CATTGCATGGTGCCCACAAT	110484838	35220467	11554967	192
(AG)6	12	AGCAACTATGGTGCCTGGAG	TCTGCCTCTACCTGAGCTGT	6310182	5663682	5520158	108
(AG)6	12	CCTCAGATGGGGCAACATGT	TCTGCCTCTACCTGAGCTGT	6310182	5663630	5520106	160
(AG)6	12	GATTCTTTTTGGGGCGCCTC	TCTGCCTCTACCTGAGCTGT	6310182	5663611	5520087	179
(AG)6	12	GCAACTATGGTGCCTGGAGT	TCTGCCTCTACCTGAGCTGT	6310182	5663683	5520159	107
(AG)6	12	TCCTCAGATGGGGCAACATG	TCTGCCTCTACCTGAGCTGT	6310182	5663629	5520105	161
(AG)6	12	GCGATCCACGAGAAGAGAGG	TCCCTGCCACACACAAACTT	77596994	25761722	18534317	182
(AG)6	12	GGCGATCCACGAGAAGAGAG	TCCCTGCCACACACAAACTT	77596994	25761721	18534316	183
(AG)6	12	TCCACGAGAAGAGAGGGAGG	TCCCTGCCACACACAAACTT	77596994	25761726	18534321	178
(AG)6	12	AAGTCGAACGAGCCAATGGT	GATCAAGCTCGGCCTCTCTC	84971904	10980537	3280017	254
(AG)7	14	CTAGCCGCCGCTTGTACATA	CACCGAGAACTCCACCACTC	107587537	203248501	42493172	252
(AG)7	14	CTAGCCGCCGCTTGTACATA	GAACTCCACCACTCCCATCG	107587537	203248501	42493172	246
(AG)7	14	TAGCCGCCGCTTGTACATAG	CACCGAGAACTCCACCACTC	107587537	203248502	42493173	251
(AG)7	14	TAGCCGCCGCTTGTACATAG	GAACTCCACCACTCCCATCG	107587537	203248502	42493173	245
(AG)7	14	TGAACGATGCACCTACACCC	AGCAAGACATAGGTGGCCAC	109893766	34757987	15469592	100
(AG)9	18	TCGAGGCGATGTGTCTATGC	ATTGCTGCCCTTGACCTCTC	185646815	183068555	45190173	275
(AG)9	18	GTAACCCTAGGCCCCGAGTA	GGACCCTTGCAGTTGAGGAA	56736320	153335659	135781425	158
(AGA)5	15	AGACGTGGATTGGGTGAGTG	GCCTCAATCCACCCAGATGT	230461833	10200383	25724113	100
(AGA)5	15	AGACGTGGATTGGGTGAGTG	GTGCCTCAATCCACCCAGAT	230461833	10200383	25724113	102
(AGA)5	15	AGACGTGGATTGGGTGAGTG	TGCCTCAATCCACCCAGATG	230461833	10200383	25724113	101
(AT)6	12	GGGGTGTGTCTACCGTGAAG	GTGCGTTGCAGAGGGAGTAT	156883775	35463944	18377538	225
(AT)6	12	GCTGTAGCACGACCCTCTTT	CGCAGGTGAGTTAGGATGCA	57691705	70825612	17735469	115
(ATA)8	24	TGACCCCGAATGAACTTGGG	CCCATTCATTCTTGCCAGCG	219451980	78793833	25516648	229
(ATA)8	24	TGACCCCGAATGAACTTGGG	CCCATTCATTCTTGCCAGCG	56985199	78793833	25516648	225
(ATA)9	27	ACGCGCAACATCAAAAGCTT	AAGAGGAGTGCGGTTTCCTG	2436038	3124141	551920	175
(ATA)9	27	ACGCGCAACATCAAAAGCTT	CAAGAGGAGTGCGGTTTCCT	2436038	3124141	551920	176
(ATA)9	27	ACGCGCAACATCAAAAGCTT	TCAAGAGGAGTGCGGTTTCC	2436038	3124141	551920	177
(ATA)9	27	ACGCGCAACATCAAAAGCTT	TTTCCTGGACGCGACAATGA	2436038	3124141	551920	162
(ATA)9	27	ATGCTGTTACGCGCAACATC	TTTCCTGGACGCGACAATGA	2436038	3124133	551912	170
(ATAC)9	36	GTCCTTCATGGCCTGTGTGA	CAGATGATCGGACGGAGAGC	237001583	324981207	141039520	294
(ATG)5	15	GGTTCTTTCGGTTCAGGGGT	TCCGACAACTCCCTCCATCT	223425384	10486826	25339086	126
(CAA)5	15	GGTATGTCGTGGGCTATGCA	TGTTGCGGGAAAGGGGTATC	68885424	32977102	112557555	113
(CAA)6	18	GCAGACTTGGAAACGAGGGA	CACCCCTCATCACTGCTCAA	250949794	372503	154433	154
(CAT)5	15	AGGTGAGGGCAATGGTCAAG	GCGGTTTGATGCAGCCTATG	11046290	10519352	10697968	150
(CAT)5	15	GTGAGGGCAATGGTCAAGGA	GCGGTTTGATGCAGCCTATG	11046290	10519354	10697970	148
(CAT)5	15	TCAAGGTGAGGGCAATGGTC	GCGGTTTGATGCAGCCTATG	11046290	10519349	10697965	153
(CCA)5	15	TGACCGAAGCAAGTCAGCAT	TCTGCTGTACGTACGCGATC	75938459	192307797	124940074	290
(CCG)5	15	CGCAGATCTGAAATCGCAGC	TGGTTGCCTGGTTTTCCTGT	79827215	131669129	55862314	294
(CCG)5	15	GCGCAGATCTGAAATCGCAG	TGGTTGCCTGGTTTTCCTGT	79827215	131669128	55862313	295
(CCT)5	15	TTCGGTCTTCTTCTTGGGCC	TCTCAAGCATCTCAGCTGCC	202821922	54225528	9634201	105
(CGT)5	15	CACTACTGGGCACGTCAAGT	GATGAGGATGAGAGCGAGGC	165708100	64674541	40009957	244
(CGT)5	15	CCTCATCGATGCCATCCTCC	GATGAGGATGAGAGCGAGGC	165708100	64674514	40009930	271
(CT)10	20	CTACGCCACTGGTGTCAAGT	CAACACTGTTTTGGCCCAGG	206527564	184529250	93489393	105
(CT)10	20	CTACGCCACTGGTGTCAAGT	CCAACACTGTTTTGGCCCAG	206527564	184529250	93489393	106
(CT)10	20	CTACGCCACTGGTGTCAAGT	CAACACTGTTTTGGCCCAGG	39441518	184529250	93489393	105
(CT)10	20	CTACGCCACTGGTGTCAAGT	CCAACACTGTTTTGGCCCAG	39441518	184529250	93489393	106
(CT)6	12	GGTGATGCAGCAAAGTAGCG	AACCCCTTTATCGCGTTGGT	148430657	4531467	919027	138
(CT)6	12	GGTGATGCAGCAAAGTAGCG	ACCCCTTTATCGCGTTGGTT	148430657	4531467	919027	137
(CT)6	12	GTTATGGCGTCCGTGAATGC	AGCGCCCCAGTGTTATCAAA	43188720	212719130	78680784	110
(CT)7	14	TGGTGGCCTCTCTCTCTCTC	ATGTAACTAGGTGAGCGGCG	166728592	4057508	76820153	232
(CT)7	14	TCTACTGAGTCCAGCGTGGA	CGGAAGCTGAGGAGAAAGCA	201345032	14885840	5912646	250
(CT)9	18	CAAACCCGCGGATTTCGATC	GCTCATCTACAGCAGCACCA	54728499	25468852	849443	161
(CTG)7	21	CGAAGGGAAAGGGAAGCCAT	AATGCAGGTGGATCCCAAGG	237720417	303373251	138046655	115
(GA)10	20	GAGATGGAGCGGGTAAGAGC	GGTGAGGAAGGTCTTGACGG	206523037	184525389	93485531	177
(GA)10	20	GAGATGGAGCGGGTAAGAGC	GGTGAGGTTGGTGAGGAAGG	206523037	184525389	93485531	186
(GA)34	68	TCCCAAACTGTTGCCATCGA	TTACCTGCCCTTTCAGCGAG	237721557	303374254	138047482	174
(GA)34	68	ACAGATGCATGAATGGGCCA	ACCGCTCCTTGCATCATTGA	41396859	87381599	83813525	190
(GA)6	12	GCAGTGAGGGGAGAGAGAGA	TTGGCCTCTCTCTCTCTCCC	137372542	66752052	23124328	117
(GA)6	12	GCGTTAAGCCTCCTTCCCTT	CTCTCTCTCCCCTCACTGCT	165679253	14534020	23124275	161
(GA)6	12	GAACCTCCTGCCCGTGTTAA	CCATGCATTACCGGGTGAGT	3531039	331744357	57447751	232
(GA)6	12	TCCTGCCCGTGTTAAATGCT	CCATGCATTACCGGGTGAGT	3531039	331744362	57447756	227
(GA)7	14	AGTTGACATGTCGGTCCCAC	TCTGATGGCTCTCTCCACGA	20662001	7611229	2870209	178
(GA)8	16	GCGATCCACGAGAAGAGAGG	TCCCTGCCACACACAAACTT	38069715	25761722	18534317	182
(GA)8	16	GGCGATCCACGAGAAGAGAG	TCCCTGCCACACACAAACTT	38069715	25761721	18534316	183
(GAA)5	15	CCATGGACCAGAGGGGAAAC	GATGACGGAGGTGTTGGTGT	56270506	2365343	13061676	155
(GAA)5	15	CCATGGACCAGAGGGGAAAC	GATGACGGAGGTGTTGGTGT	76828055	2365343	13061676	152
(GAA)5	15	CCATGGACCAGAGGGGAAAC	AAGTAGAGGGTACAGCGGGT	88591257	2365343	13061676	230
(GAA)5	15	CCATGGACCAGAGGGGAAAC	AGTAGAGGGTACAGCGGGTT	88591257	2365343	13061676	229
(GAA)9	27	CCATGGACCAGAGGGGAAAC	AAGTAGAGGGTACAGCGGGT	9310719	2365343	13061676	244
(GAA)9	27	CCATGGACCAGAGGGGAAAC	AGTAGAGGGTACAGCGGGTT	9310719	2365343	13061676	243
(GAA)9	27	CCATGGACCAGAGGGGAAAC	GTAGAGGGTACAGCGGGTTG	9310719	2365343	13061676	242
(GCG)6	18	CACTGCACAACAAGGTCAGC	TAGTGTGGTCTTGCTGCTGG	185062356	200535955	117537178	180
(GGC)7	21	GATGTACGACGGCTTCTCGT	CACCACCACGATGGAGTTGA	237986411	311588268	139364984	211
(GT)6	12	ACCTGAACTATGCAGCCACC	ACTCGGTGATCATCGGCATC	188599651	325688109	144222018	127
(GT)6	12	ACCTGAACTATGCAGCCACC	ATTGTGGTGCACTCGGTGAT	188599651	325688109	144222018	137
(GT)6	12	CCTGAACTATGCAGCCACCA	ACTCGGTGATCATCGGCATC	188599651	325688110	144222019	126
(GT)6	12	CCTGAACTATGCAGCCACCA	ATTGTGGTGCACTCGGTGAT	188599651	325688110	144222019	136
(GT)6	12	GCGATCCACGAGAAGAGAGG	GCGCTCTAGTCATGTCTCCC	41249151	25761722	18534317	198
(GT)6	12	GGCGATCCACGAGAAGAGAG	GCGCTCTAGTCATGTCTCCC	41249151	25761721	18534316	199
(GT)7	14	GCTGGCCCACAAAAGCTAAC	CATCTCAATCCCCTCCTGGC	218212201	28130212	17107642	144
(TA)10	20	ATATAGCAATGGTGGGCGGG	CGTACGTGAGGCTATGGACC	206707917	12128376	19386373	259
(TA)6	12	CTTGTGTCGTTTGAAGGCGG	CGTACGTGAGGCTATGGACC	144378376	12128482	19386479	153
(TA)6	12	CTTGTGTCGTTTGAAGGCGG	CGTACGTGAGGCTATGGACC	145785500	12128482	19386479	153
(TA)6	12	ATGGCTGCCCCCTTTGTAAA	TCCTGACACTTGGTGGAGGA	197488280	38888975	16319832	141
(TA)6	12	ACTTCCTGCTCTTCATGGCC	AGAGCCTGCACAAGCTACTG	276885	2226646	2456404	150
(TA)6	12	CTTCCTGCTCTTCATGGCCA	AGAGCCTGCACAAGCTACTG	276885	2226647	2456405	149
(TA)6	12	GTTCCCCCTCTTCTTCTGGC	AGAGCCTGCACAAGCTACTG	276885	2226674	2456432	122
(TAC)10	30	ACGGCGTACTAAGCAAGCTT	CTCCCGTCTCTTTCCCAACC	254480406	11188762	18533787	289
(TAC)5	15	CGGTGGCGACAATTGTCTTG	CCAAGGGAGAGCGACACATT	590494	406070	739044	258
(TAC)5	15	TCTTATGCGGTGGCGACAAT	CCAAGGGAGAGCGACACATT	590494	406063	739037	265
(TAC)7	21	ACGGCGTACTAAGCAAGCTT	CTCCCGTCTCTTTCCCAACC	118069149	11188762	18533787	290
(TC)6	12	CCTAAACGACATCTCGCCCA	AGCTGGGGAGTAGTCGCATA	146698418	369315	18200239	101
(TC)8	16	GCAGAATCTGGCCCTTTCCT	ACATGGGCTAGGCATGCTTT	12554479	71863688	4471269	255
(TC)8	16	GCAGAATCTGGCCCTTTCCT	TGGGCTAGGCATGCTTTTGA	12554479	71863688	4471269	252
(TC)8	16	TCGAAGCTCCGTTTCCGAAA	AGCTCATCTACAGCAGCACC	159791054	25468879	849470	132
(TCA)5	15	CACTACTGGGCACGTCAAGT	GATGAGGATGAGAGCGAGGC	165707656	64674541	40009957	244
(TG)6	12	GCGATCCACGAGAAGAGAGG	GCGCTCTAGTCATGTCTCCC	164560358	25761722	18534317	200
(TG)6	12	GCGATCCACGAGAAGAGAGG	TCCCTGCCACACACAAACTT	164560358	25761722	18534317	184
(TG)6	12	GGCGATCCACGAGAAGAGAG	GCGCTCTAGTCATGTCTCCC	164560358	25761721	18534316	201
(TG)6	12	GGCGATCCACGAGAAGAGAG	TCCCTGCCACACACAAACTT	164560358	25761721	18534316	185
(TG)6	12	GTTGATCATGGCCCAGTGGA	CTTCCACGTCGAGCTCTACC	4894263	6257042	5225906	187
(TG)6	12	TTGATCATGGCCCAGTGGAC	CTTCCACGTCGAGCTCTACC	4894263	6257043	5225907	186
(TG)6	12	GCGATCCACGAGAAGAGAGG	TCCCTGCCACACACAAACTT	77596449	25761722	18534317	182
(TG)6	12	GGCGATCCACGAGAAGAGAG	TCCCTGCCACACACAAACTT	77596449	25761721	18534316	183
(TG)7	14	TTACCCAAATCGACGAGCCC	ACCATGGCATTTGCACACAC	59823255	53651085	4289004	206
(TG)7	14	TTACCCAAATCGACGAGCCC	CATGGCATTTGCACACACCA	59823255	53651085	4289004	204
(TG)9	18	GCTGGCCCACAAAAGCTAAC	CATCTCAATCCCCTCCTGGC	156235898	28130212	17107642	144
(TGA)5	15	GGGACTTGTGATGCACAGGA	TTGTCTCGTTACTCGGCCAC	99507294	109286710	95220939	279
(TGA)5	15	GTGGCCGAGTAACGAGACAA	CGATGACCTATGTCCCCTGC	99507294	109286975	95221204	106
(TGA)5	15	GTGGCCGAGTAACGAGACAA	GATGACCTATGTCCCCTGCG	99507294	109286975	95221204	105
(TGA)6	18	TGGGCCTGTCAAAGTGATCC	GGGGTGAAGTAGAGCGGTTC	207109241	6971420	12722147	189
(TGAT)5	20	AAGAGTGTGGTGTGGTGTGG	ACTCCAGGACAAGAGCTTGC	123791801	56175549	56299041	272
(TGAT)5	20	AAGAGTGTGGTGTGGTGTGG	CTCCAGGACAAGAGCTTGCA	123791801	56175549	56299041	271
(TGC)5	15	GAGCGAACCAGAACAATGCC	AGCACGCAGAACATCAGGAA	182449473	199034884	108255679	160

## Sheet: chr3
List of homozygous alleles in wheat genome Chromosome 3
Marker Details				Genome A	Genome B	Genome D
SSR	SSR_length	Forward Primer	Reverse Primer	Start	Start	Start	Product
(AAC)14	42	GCCCAAACCATCTCAGACGA	AACAGTTAGGTGTGGCGGAG	1163457	7598981	6411744	150
(AC)8	16	GCCAATCAGAGAGGCGAAGA	GAGTCAGTGGCACGGTACAA	29620050	167536174	18191334	146
(ACA)17	51	TCAAGAGATTGAGCACCGCA	ACGGTACTTATCCTCGCGTG	146806875	500407318	82013269	168
(ACA)17	51	TCAAGAGATTGAGCACCGCA	CGGTACTTATCCTCGCGTGT	146806875	500407318	82013269	167
(ACA)6	18	GCCCAAACCATCTCAGACGA	TGTTGTATGGCGCTGAGTGT	155815067	7598981	6411744	195
(ACA)7	21	GCCCAAACCATCTCAGACGA	GACCCGCAATGTTGTATGGC	27861290	7598981	6411744	204
(ACA)7	21	GCCCAAACCATCTCAGACGA	TGTTGTATGGCGCTGAGTGT	27861290	7598981	6411744	195
(ACA)7	21	TTCCGGACTCGATCCTTCCT	GACCCGCAATGTTGTATGGC	27861290	7599058	6411821	127
(ACA)7	21	TTCCGGACTCGATCCTTCCT	TGTTGTATGGCGCTGAGTGT	27861290	7599058	6411821	118
(ACA)7	21	ACCCCTGTCCATAGCTAGCT	TCGTCTGAGATGGTTTGGGC	97437936	7598817	6411580	184
(AG)10	20	GCCCATCTTGCCATGTTCAC	TCGCAAGCACGAACACAAAG	112034437	15243478	2498860	213
(AG)15	30	AGCTGATATCGGGTCGCAAG	CGGGTTTGTCCTGACACAGA	164572243	655209479	99565683	285
(AG)6	12	ACGACCTCTTGCTCTGTGTG	GCGAGTGAGAGTGTGTCCAA	101020057	531688564	3677291	162
(AG)6	12	TGAGCGTAGAGGCATAGGGA	ACACCGATGACATGTGGGTC	123925752	2894083	26423968	299
(AG)7	14	TCACCGCATACACATGAGCA	GCAAGCATCATGTGGTGAGG	67300084	19195983	5548086	173
(AG)7	14	TCACCGCATACACATGAGCA	GGCAAGCATCATGTGGTGAG	67300084	19195983	5548086	174
(AG)7	14	TCACCGCATACACATGAGCA	TGGCAAGCATCATGTGGTGA	67300084	19195983	5548086	175
(AG)9	18	AAGGAGCGGGAGAGAGACAT	TGCGGTCTCCTTTTCGTCTC	128702332	2916659	34931162	288
(AG)9	18	AGCCCATGTGTGTGTGAGAG	ATGTCTCTCTCCCGCTCCTT	128702332	2916488	34930991	191
(AG)9	18	GCCCATGTGTGTGTGAGAGA	ATGTCTCTCTCCCGCTCCTT	128702332	2916489	34930992	190
(AGGAG)5	25	CCTTCGGGTACAGCCACATT	AATCGCATCAGCAACAGGGA	71980798	385071869	50200508	235
(AT)6	12	CCAATGTGGGTAACAGGCCT	TTCCCCTAACTCGCCGAGTA	119331903	367984383	44894940	116
(AT)6	12	GACACCGCGTACAATTGTCG	GTTGAAGGGCGACATCTCCA	57069676	6343657	15676087	298
(AT)6	12	GACACCGCGTACAATTGTCG	TGTTGAAGGGCGACATCTCC	57069676	6343657	15676087	299
(AT)7	14	AGCCCATGTGTGTGTGAGAG	ATGTCTCTCTCCCGCTCCTT	118777418	2916488	34930991	193
(AT)7	14	GCCCATGTGTGTGTGAGAGA	ATGTCTCTCTCCCGCTCCTT	118777418	2916489	34930992	192
(AT)8	16	TTGCGTCCTTTCTCGACCTC	ACACAGATCGTCCCATGCAA	45520846	704471	15840204	112
(ATG)7	21	CGCGGGGAAGATAAGCAGAT	AGCCTTCTGAGTTGCCTCAC	107062730	256833	1851162	209
(CA)6	12	CTAGAGAATGCGGGGCCATT	GGGGGAGAGAGGGATTGGTA	142608729	2910667	2766481	113
(CA)6	12	CACACACGCACTCTGTCTCT	GGAGGGGAATGAATGCAGCT	25668485	39634888	4125594	172
(CA)6	12	AGCAGAAGCAGCAAAATGGC	GGAGGGTACAGACAGGGCTA	69326160	400654507	42252931	130
(CA)6	12	GACGCCCACTTAAGCAGACA	GGAGGGGAATGAATGCAGCT	84401173	39634948	4125644	118
(CA)6	12	TGACGCCCACTTAAGCAGAC	GGAGGGGAATGAATGCAGCT	84401173	39634947	4125643	119
(CAA)16	48	GCCCAAACCATCTCAGACGA	AACAGTTAGGTGTGGCGGAG	168625591	7598981	6411744	150
(CAA)16	48	GCCCAAACCATCTCAGACGA	TGTTGTATGGCGCTGAGTGT	168625591	7598981	6411744	195
(CAA)7	21	TTCCGGACTCGATCCTTCCT	TGTTGTATGGCGCTGAGTGT	182961491	7599058	6411821	118
(CCG)5	15	ATTCCCTCTCGCAGTCCTCT	GCTTTTCTGGTGGGCAAAGG	175230392	732817086	114434414	206
(CCG)5	15	ATTCCCTCTCGCAGTCCTCT	GGCTTTTCTGGTGGGCAAAG	175230392	732817086	114434414	207
(CCG)5	15	ATTCCCTCTCGCAGTCCTCT	TTCAACCGTGAAGAGCTCCC	175230392	732817086	114434414	252
(CT)11	22	CTGCTGGTCTTGGTCTCGTT	AAGCCATGACGATCGAGACC	76681335	14429512	27625322	137
(CT)11	22	CTGCTGGTCTTGGTCTCGTT	CCATGACGATCGAGACCAGG	76681335	14429512	27625322	134
(CT)19	38	GGGCCCATGTGTTCTACCTC	GGCATGGTGAAACAAGTGTCC	15249485	9596840	17036638	218
(CT)6	12	CACGGTTCTTTGCTCCTCCT	GCAGTCTAGCTTGGTCGGTT	54238646	6456909	40969891	141
(CT)6	12	GTGTTGCCGCTTATCCTCCT	AGAGGGAGAGGGAGGAGAGA	56764907	9716212	2136069	132
(CT)6	12	CATCGCTCGGAGAATCGACA	AGCCCCCTAGTCTAGTGGTG	60239220	76439349	83898469	276
(CT)7	14	CTGCTGGTCTTGGTCTCGTT	CCATGACGATCGAGACCAGG	102490642	14429512	27625322	134
(CT)7	14	CTGCTGGTCTTGGTCTCGTT	AAGCCATGACGATCGAGACC	87150170	14429512	27625322	137
(CT)7	14	CTGCTGGTCTTGGTCTCGTT	CCATGACGATCGAGACCAGG	87150170	14429512	27625322	134
(CT)8	16	GATGAACCGGAACAGAGCCA	GAAGATCCAAGTTGGCCCGA	14816514	15808976	93606936	211
(CT)8	16	CTGCTGGTCTTGGTCTCGTT	AAGCCATGACGATCGAGACC	34607444	14429512	27625322	148
(CT)8	16	CTGCTGGTCTTGGTCTCGTT	CCATGACGATCGAGACCAGG	34607444	14429512	27625322	145
(CTT)5	15	TCGGAACCTTTGCTGTCTCC	AGTGCTTAGTTCGTGGTGGG	157752973	594185200	93966896	220
(CTT)5	15	ACAGCGGGTAAGAGAGAGGT	CCAAGGACCAGAGGGGAAAC	37520903	658577	175028	212
(GA)12	24	AGCCCATGTGTGTGTGAGAG	ATGTCTCTCTCCCGCTCCTT	118671612	2916488	34930991	193
(GA)12	24	GCCCATGTGTGTGTGAGAGA	ATGTCTCTCTCCCGCTCCTT	118671612	2916489	34930992	192
(GA)15	30	CTCAATGAGACCCTGCAGCA	TTCCTTGGTGTGTTGGGCTT	24561873	100614668	16387787	243
(GA)15	30	TCAATGAGACCCTGCAGCAG	TTCCTTGGTGTGTTGGGCTT	24561873	100614669	16387788	242
(GA)6	12	AGCCCATGTGTGTGTGAGAG	ATGTCTCTCTCCCGCTCCTT	128702162	2916488	34930991	191
(GA)6	12	GCCCATGTGTGTGTGAGAGA	ATGTCTCTCTCCCGCTCCTT	128702162	2916489	34930992	190
(GA)6	12	AGAGAACCCAGAGGAGCAGT	TCTCTCCTACTGCTGGGCAT	64025476	134775713	6992686	252
(GA)7	14	AGAGCAAGGCAGGTTTCGAA	GGGTGTAGGTGCATCGTTCA	12638952	31039753	14291162	234
(GA)8	16	TCCACGAGAAGAGAGGGAGG	TCCCTGCCACACACAAACTT	149445599	594010	32874170	179
(GAA)5	15	GCCATGCCACTGTTATAAGCC	GCAGTGCACCAAAAGGTCAC	59889212	3176390	14496798	148
(GAA)7	21	ACTACCGCTATCTGGTGGGT	ACTCCGAACACTCCAAGCAG	43128145	119078798	27866404	166
(GAA)7	21	TACCGCTATCTGGTGGGTGA	ACTCCGAACACTCCAAGCAG	43128145	119078800	27866406	164
(GATG)5	20	CGTGCGCATAGGAATGTGTG	CCATTGCACACACCCCAATG	71981044	385072533	50201125	237
(GT)6	12	AACATCGATCGTTGCGCATG	TCTTCAGGTCGGTCTCCCAT	135499075	8729750	24954729	101
(GT)6	12	ATGCCGACTGGTAGTGTGTG	GCTCGTTTCCAAACCACACC	81689412	8729881	18980417	211
(GT)9	18	AAGGAGCGGGAGAGAGACAT	TGCGGTCTCCTTTTCGTCTC	11722747	2916659	34931162	263
(GT)9	18	CGTGGAGCCCAATGTACTGT	TGGTCCACATGCAAGTGTGT	95302463	90092394	9672077	175
(TA)6	12	AGGGGTATGTGTTGGCCATG	CATGCGGCCCAAAATGATGT	76276935	111508067	9610019	287
(TA)7	14	GAAAATGGGTTGGCATGCCA	ATTGCCCTCTGCTCACTTCC	116484804	6448255	9675763	111
(TC)6	12	CTAGAGAATGCGGGGCCATT	GGGGGAGAGAGGGATTGGTA	142608946	2910667	2766481	113
(TC)7	14	GTGTTGCCGCTTATCCTCCT	AGAGGGAGAGGGAGGAGAGA	164726295	9716212	2136069	132
(TCT)5	15	CCTTCGGGTACAGCCACATT	AATCGCATCAGCAACAGGGA	71980648	385071869	50200508	235
(TG)11	22	ATGGTCGTTGGATGAAGCCA	ACATGTGGCAAAATCTGGTGG	113892999	32927613	17518844	101
(TG)11	22	ATGGTCGTTGGATGAAGCCA	CATGTGGCAAAATCTGGTGGA	113892999	32927613	17518844	100
(TG)18	36	CTTACCCTGAGCAAAGCCGA	CCAGAGCATGTAACACCGGT	44909515	294512701	28799821	292
(TG)6	12	CTGGCCTACTGGAACGTGAG	CCTCTCTCCTCCTCCACACA	125471709	22563777	3128597	158
(TG)6	12	TCCACGAGAAGAGAGGGAGG	TCCCTGCCACACACAAACTT	149445881	594010	32874170	179
(TGCA)5	20	TGAGCGTAGAGGCATAGGGA	ACACCGATGACATGTGGGTC	123904425	2894083	26423968	299
(TGG)6	18	TTGCGTCCTTTCTCGACCTC	ACCATGTCGACTGTGCAAGT	45521483	704471	15840204	282

## Sheet: chr4
List of homozygous alleles in wheat genome Chromosome 4
Marker Details				Genome A	Genome B	Genome D
SSR	SSR_length	Forward Primer	Reverse Primer	Start	Start	Start	Product
(AC)7	14	TTGGGTAACGAGGCACTTCC	GATGCGGCAACTGGATGAAC	49433312	17420540	12379641	109
(AG)22	44	ATCGGGTTGCAATGGAAGGT	GCTAGCGGATGATCCAGCAT	174814104	95618304	2332870	222
(AG)22	44	CGGGTTGCAATGGAAGGTTG	GCTAGCGGATGATCCAGCAT	174814104	95618306	2332872	220
(AG)22	44	TGGAATCGGGTTGCAATGGA	GCTAGCGGATGATCCAGCAT	174814104	95618300	2332866	226
(AG)6	12	AAGTGGAGGCAACATGTGGT	AAGTGGAGGCAACATGTGGT	128520312	734535	2172857	136
(AG)6	12	AAGTAGGCTGGCCATTTGGG	ACGAGTCGTTCCGAGGTAGA	69807215	282950159	97339400	298
(AG)6	12	CGTGGTGCTGGGCTAGTATT	ACGAGTCGTTCCGAGGTAGA	69807215	282950206	97339447	251
(AG)6	12	GAGGAAAGGAGGAGGCATGG	AATACTAGCCCAGCACCACG	69807215	282949998	97339230	237
(AG)6	12	AAGTGGAGGCAACATGTGGT	AAGTGGAGGCAACATGTGGT	82417196	734535	2172857	136
(AG)7	14	TTTAATTGCACGCTGCCCAC	TGCCTGAACCTGGACAGAAC	1612236	281848616	20602237	178
(AGA)5	15	CGGAGTCGCCAAAAAGTGTG	GTTCTTCTTGTTGCAGGGCG	137846534	31003561	4529121	258
(AT)6	12	CGCGTCACAGAAGTGCTTTC	CGGGGCTGTTAACGGGTTAT	180402637	243449	2258073	114
(AT)6	12	GCGTCACAGAAGTGCTTTCG	CGGGGCTGTTAACGGGTTAT	180402637	243450	2258074	113
(AT)7	14	AGGTTGAACTTCCGCCAACA	AACATGTGGAAGGAGCGGTT	124459422	20497642	2142676	252
(AT)7	14	AGGTTGAACTTCCGCCAACA	ACATGTGGAAGGAGCGGTTT	124459422	20497642	2142676	251
(AT)7	14	GAGTAGGCACATCAGGGCTC	AATCCCACTCTCTCGCTCCT	175573423	7411370	785838	173
(AT)7	14	GAGTAGGCACATCAGGGCTC	TCTCTCGCTCCTGCTCTCTT	175573423	7411370	785838	165
(AT)7	14	GTGCCACGAACCGGTACTAA	TGGATGGGGGCCTTCAAATC	211675841	1774313	3062145	245
(AT)7	14	TTTTATTCCCTCCCGCGTCC	ACCAGCTCCTCTCCATTTGC	49012039	263612051	42996490	188
(AT)9	18	TTCAAGGCGAGAAGAGGCAG	TGGGGTGCATGTTTAGGTCC	111842629	12702981	4838573	299
(CA)13	26	GCGCTCTAGTCATGTCTCCC	TCCACGAGAAGAGAGGGAGG	18776661	12209327	332560	220
(CA)6	12	GCAACTCCATCACCCATCCA	AAGTTTGTGTGTGGCAGGGA	116003170	3688703	332335	266
(CA)6	12	GCGCTCTAGTCATGTCTCCC	TCCACGAGAAGAGAGGGAGG	18650144	12209327	332560	199
(CA)6	12	TAGTCCCCTCCCACCTCTTC	GTGCCACATCAGAGTCGTGA	62758073	18025786	7165055	261
(CA)6	12	TATGCTAGTCCCCTCCCACC	GTGCCACATCAGAGTCGTGA	62758073	18025781	7165050	266
(CA)6	12	GCAACTCCATCACCCATCCA	AAGTTTGTGTGTGGCAGGGA	62993307	3688703	332335	256
(CA)6	12	TATGCTAGTCCCCTCCCACC	GTGCCACATCAGAGTCGTGA	81536539	18025781	7165050	266
(CA)7	14	TATGCTAGTCCCCTCCCACC	GTGCCACATCAGAGTCGTGA	159882704	18025781	7165050	266
(CA)7	14	GCGCTCTAGTCATGTCTCCC	TCCACGAGAAGAGAGGGAGG	18776542	12209327	332560	220
(CA)8	16	TCTGACTGGGAAGCGTCCTA	TGGGTTGCTTGCGAGTACAT	74594609	20506310	11783914	135
(CATG)5	20	ACACCGATGACATGTGGGTC	GACAATACACGCTGCAGCAG	213872037	35173	5514818	196
(CCG)5	15	GCCTTCCGCTCCTTCTTCTT	TCGTCTATTCCATGGGCAGC	82095055	238969917	80834558	109
(CCT)5	15	AGTCCAACACCGTCCAGTTC	ATCAGCAAGCAACGAGAGCT	159375293	83191308	65217982	191
(CT)17	34	TGGCAAGCATCATGTGGTGA	TCACCGCATACACATGAGCA	139455072	3949878	768562	175
(CT)6	12	TGTACTGTCCCCGTCGATCT	CTCGTCGCTGCTAATCGAGT	153420822	73920423	10445033	201
(CT)6	12	GTGTACTGTCCCCGTCGATC	CTCGTCGCTGCTAATCGAGT	167185537	73920422	10445032	202
(CT)6	12	TGTACTGTCCCCGTCGATCT	CTCGTCGCTGCTAATCGAGT	167185537	73920423	10445033	201
(CT)7	14	TCGACGTGCTGGTGATGAAA	ACGTGATGTGCATCTTGGGT	133479764	13156162	11553891	111
(CT)8	16	GTGTACTGTCCCCGTCGATC	CTCGTCGCTGCTAATCGAGT	105178851	73920422	10445032	206
(CT)8	16	TGTACTGTCCCCGTCGATCT	CTCGTCGCTGCTAATCGAGT	105178851	73920423	10445033	205
(CTC)5	15	GCTTCGAGAGGGATCGTCTG	AGGGGCTTTGTGCTACTTCC	103365423	30591940	5812858	183
(CTC)5	15	GCTTCGAGAGGGATCGTCTG	GGAGGGGCTTTGTGCTACTT	157543905	30591940	5812858	185
(CTG)5	15	GGGTTTGGGGAAGGAGAAGG	AGCTTTTTCCTCTCGCTCCC	159600303	201489284	2243172	117
(CTG)5	15	GGTTTGGGGAAGGAGAAGGG	AGCTTTTTCCTCTCGCTCCC	159600303	201489285	2243173	116
(CTG)5	15	GGTTTGGGGAAGGAGAAGGG	GCCCTCCAGCTTTTTCCTCT	159600303	201489285	2243173	123
(CTG)5	15	GTGAAGTTCTTGGGCGGAGA	AGCTTTTTCCTCTCGCTCCC	159600303	201489246	2243134	155
(CTG)5	15	GTGAAGTTCTTGGGCGGAGA	GCCCTCCAGCTTTTTCCTCT	159600303	201489246	2243134	162
(GA)6	12	TGATGACACATGCGACGACA	CGTCCGGCGTACTTTCCATA	129568219	11072626	119106599	122
(GAG)5	15	GCTGCGTCAGAAGGAGAAGT	ATCTTGGCCTCCTTGTGAGC	179411176	40708487	18773781	212
(GAT)5	15	AGTAGGGATTACAGCGGGGT	CATCGGGAGGGGAATCATCG	86505497	6288042	2325045	115
(GAT)5	15	GTAGGGATTACAGCGGGGTG	CATCGGGAGGGGAATCATCG	86505497	6288043	2325046	114
(GCC)5	15	GAGGAAAGGAGGAGGCATGG	AATACTAGCCCAGCACCACG	69807080	282949998	97339230	237
(GCC)5	15	GAGGAAAGGAGGAGGCATGG	AATGGCCAGCCTACTTAGCC	69807080	282949998	97339230	186
(GCG)8	24	CACTCATCGGACAGCTCCAG	GCTGCCCTTGGACAGTATGT	102415690	108216227	9110898	204
(GCT)5	15	ACCACTCTGCCAATCCCAAG	AACGACAGCTCCACTTCTGG	184094660	295756358	114706087	252
(GGT)5	15	GTCTCGGAGGCATCTGATGG	TGAAGACGAAGCTGGAGCAG	117108660	1728179	1942170	259
(GGT)5	15	GTCTCGGAGGCATCTGATGG	TGAAGACGAAGCTGGAGCAG	193658614	1728179	1942170	257
(GT)6	12	TCTTTGCCAGCCCTTACGAG	CATCCATTCGCCTGCCTTTG	167544598	25083055	9361672	283
(GT)6	12	TCTTTGCCAGCCCTTACGAG	TCATCCATTCGCCTGCCTTT	167544598	25083055	9361672	284
(GTA)5	15	ACGCCCACGGTTTCAATAGT	AACTGAGCATGGTCACGTGA	135750635	16134631	1896085	166
(GTG)7	21	TCAACTGCATGCTCAGCTCA	ATGGCCATGAAGAAGCGTGA	45314571	16535783	5319376	175
(GTT)5	15	GTCTCGGAGGCATCTGATGG	TGAAGACGAAGCTGGAGCAG	128691649	1728179	1942170	263
(GTT)5	15	GTCTCGGAGGCATCTGATGG	TGAAGACGAAGCTGGAGCAG	192628746	1728179	1942170	266
(GTT)6	18	GTCTCGGAGGCATCTGATGG	TGAAGACGAAGCTGGAGCAG	87423109	1728179	1942170	268
(GTT)9	27	TGAGATGGATGTGTGGCCAC	CATTCTCCGCACGCTTTAGC	175395120	3845664	10824803	183
(TA)6	12	TGATCGAATCTGCAGGACGG	AGCACAATCAGGAGGAGCAC	158823143	232905460	60884728	176
(TA)6	12	TGATCGAATCTGCAGGACGG	GCACAATCAGGAGGAGCACT	158823143	232905460	60884728	175
(TA)8	16	GTGATGCCGCCTGGAAAAAG	TCTTGCCATTTTGTTGGGCG	49314632	24043530	3358327	197
(TA)9	18	GCAAAAGCCATCCATCGCAT	ACCGTGCTATGCAACTTCCA	74622480	39510952	9690872	162
(TA)9	18	TTGCAAAAGCCATCCATCGC	ACCGTGCTATGCAACTTCCA	74622480	39510950	9690870	164
(TAC)5	15	GGGCCAGTGCTATGATGTGT	CTGGCTATATGCGTGCTCCA	36898489	178205	1459021	281
(TC)10	20	GCATATCCCCGCCTGAGAAA	CTGCGAGTGACCCTTTCCAT	6242044	68955839	5096313	115
(TC)10	20	GCATATCCCCGCCTGAGAAA	TGCGAGTGACCCTTTCCATC	6242044	68955839	5096313	114
(TC)6	12	CTCGGTGAGGATAGTGGCAC	CGAGCGTTTTCCGTGGATTC	120424983	9770088	47775672	198
(TC)7	14	TAAACCCGTCCAGCATCACC	GCCTCAGTCCAGGATCTTGG	34234660	17690870	2971640	142
(TC)8	16	TAGATCAGAAGTTCCGCCGC	GGTGGACTACTCCCTCCTCA	29340508	17157659	549631	147
(TCC)5	15	GCTGCTCACACAAATTGGCA	AGGAGGAGGAGGAAGACGAC	111306668	263621490	19277128	122
(TCC)5	15	TGCTGCTCACACAAATTGGC	AGGAGGAGGAGGAAGACGAC	111306668	263621489	19277127	123
(TCC)5	15	GCCTAACGACCCGAGTTCAA	CTGCACCAACTAGGGATGCA	143610309	160297269	56998108	195
(TCG)6	18	CTGTCCATGAGCCTCGGTTT	GCAGCTCCCTGAAATGACCT	53754465	250504090	18858395	209
(TCG)6	18	GCAAAAGCTCCAATGCACCA	AAACCGAGGCTCATGGACAG	53754465	250503880	18858186	239
(TG)6	12	GTGTGTGTGTGGCTAGACGA	ACACCTGAGCAGCTGAGTTC	12281648	140886558	60544997	171
(TG)6	12	GTGTGTGTGTGGCTAGACGA	CACCTGAGCAGCTGAGTTCA	12281648	140886558	60544997	170
(TG)8	16	CGAGGGCGTGAGGAGATTAC	TCCCGAAGTTCACACCCTTG	25957584	609395	1692824	107
(TG)8	16	GAGGGCGTGAGGAGATTACG	AAGTTCACACCCTTGCGGAT	25957584	609396	1692825	101
(TG)8	16	GAGGGCGTGAGGAGATTACG	TCCCGAAGTTCACACCCTTG	25957584	609396	1692825	106
(TTG)11	33	TGAGATGGATGTGTGGCCAC	CGCTATGCACTGGAGCTTCT	212170503	3845664	10824803	159
(TTG)5	15	GTCTCGGAGGCATCTGATGG	TGAAGACGAAGCTGGAGCAG	11013609	1728179	1942170	266
(TTG)6	18	TGAGATGGATGTGTGGCCAC	CATTCTCCGCACGCTTTAGC	165965104	3845664	10824803	183
(TTG)6	18	TGAGATGGATGTGTGGCCAC	CATTCTCCGCACGCTTTAGC	189695818	3845664	10824803	183
(TTG)7	21	TGAGATGGATGTGTGGCCAC	CATTCTCCGCACGCTTTAGC	117841966	3845664	10824803	178
(TTG)8	24	TGAGATGGATGTGTGGCCAC	CATTCTCCGCACGCTTTAGC	62248862	3845664	10824803	183
(TTG)9	27	TGAGATGGATGTGTGGCCAC	CGCTATGCACTGGAGCTTCT	193085230	3845664	10824803	159

## Sheet: chr5
List of homozygous alleles in wheat genome Chromosome 5
Marker Details				Genome A	Genome B	Genome D
SSR	SSR_length	Forward Primer	Reverse Primer	Start	Start	Start	Product
(ACA)7	21	GCCCAAACCATCTCAGACGA	AACAGTTAGGTGTGGCGGAG	150	35151892	20198021	4892707
(AG)10	20	GAATGAGAAGGGTCAGGGGC	AGGGTTTGAGAAGCTCGAGC	139	3009952	6096439	63159822
(AG)6	12	GCGAAGAGGTAAGAGAGGGC	TCCGTTTCCGTCCAGTCAAG	100	257687444	116963920	117177722
(AG)6	12	GGGTCGAGCGAGAGAAAGAG	CTCCGTTTCCGTCCAGTCAA	138	257687403	116963881	117177722
(AG)6	12	GGGTCGAGCGAGAGAAAGAG	TCCGTTTCCGTCCAGTCAAG	137	257687403	116963881	117177722
(AG)9	18	TTGAAACCACTCGGGGTAGC	CTGGTGTGTGTTGTGTGCTG	161	31858919	7774404	56062855
(AGT)24	72	CTCCCGTCTCTTTCCCAACC	CGAGTTGACGGGACACATCA	258	6567606	11757091	79094059
(AT)6	12	ATCATGGCATGTCCCCACAG	CCTGCATGCAGTTTCAGCAG	276	255538969	147029302	131659815
(AT)6	12	ATCATGGCATGTCCCCACAG	CGCGTACACTTTCATGTGGC	248	255538969	147029302	131659815
(AT)6	12	ATCATGGCATGTCCCCACAG	CTGCATGCAGTTTCAGCAGG	275	255538969	147029302	131659815
(AT)6	12	CAGTGCAGGCAGAGAGAGAC	CCTGCATGCAGTTTCAGCAG	259	255538986	147029319	131659815
(AT)6	12	CAGTGCAGGCAGAGAGAGAC	CTGCATGCAGTTTCAGCAGG	258	255538986	147029319	131659815
(AT)7	14	TGTCCAGTGTGAAATCGGGG	TGCACCCCCTTCATCATGTC	263	822814	7708919	130183481
(ATC)5	15	GTTTGACGGACGAAGCAACC	CCGCTTACCTTCCCTTCGTT	125	75692390	627783	56499164
(ATG)12	36	TGGTTTTGAGTGCACCCAGT	ATGCTCGTTAGTCCCTCCCT	258	209306276	124391593	100930033
(ATG)12	36	TGGTTTTGAGTGCACCCAGT	CGATGCTCGTTAGTCCCTCC	260	209306276	124391593	100930033
(CAG)5	15	AGCAGCAGAACGCAGTAGTT	ATCCCAACCATTTGCACCCA	225	217757043	129022625	107118172
(CAG)5	15	AGCAGCAGAACGCAGTAGTT	GCCAATGTCTCCTCAGCGAT	168	217757043	129022625	107118172
(CAG)5	15	GAATGAGAAGGGTCAGGGGC	AGGGTTTGAGAAGCTCGAGC	141	3009952	6096439	28679159
(CT)17	34	CGATAGGGTTGGCTGGCTAG	CGGTGCCAACTCTCTCACAT	237	88229703	32137079	5099548
(CT)6	12	TCTCTACTCACCGCTGGTCA	GAAGTAGAGCAAGGCCGGTT	288	10357195	10459283	2359333
(CT)6	12	CTCACCCTCTCGCGCTAAAT	AGAGCGAGATTGAGCGAGTG	153	8393099	12081963	37744734
(CT)7	14	ACATTAGTGGCTGTGGGTGG	TCTCTCCCTCCGTCAAGGTT	130	6439327	10528515	43736279
(CT)7	14	CGATAGGGTTGGCTGGCTAG	CGGTGCCAACTCTCTCACAT	237	88229703	32137079	5099839
(CTT)10	30	ACCTGCCTAGCTTATGTGGC	GCAATGTTTTGGCACCGCTA	208	22643159	6643566	17215887
(CTT)10	30	TAGCGGTGCCAAAACATTGC	TGCACCAAAAGGTCCCATGA	256	22643337	6643744	17215887
(CTT)5	15	TAGCGGTGCCAAAACATTGC	AACTGCACCAAAAGGTCCCA	259	22643337	6643744	53946156
(CTT)6	18	TCGGTGTTGCTGCTTCATCT	ACAAAAGGTTGGAGTGGGCA	165	223448764	154265075	109729687
(GA)6	12	ACATTAGTGGCTGTGGGTGG	TCTCTCCCTCCGTCAAGGTT	130	6439327	10528515	43707942
(GA)7	14	TCCACGAGAAGAGAGGGAGG	TCCCTGCCACACACAAACTT	175	23606594	12861564	39848685
(GA)8	16	GAATGAGAAGGGTCAGGGGC	AGGGTTTGAGAAGCTCGAGC	139	3009952	6096439	63159537
(GA)8	16	TCGCAGGGGAAAACAACAGA	TCTCCCTCTCTCCTCCCTCT	108	26411165	3555560	67119259
(GA)8	16	TCGCAGGGGAAAACAACAGA	TCTCTCCCTCTCTCCTCCCT	110	26411165	3555560	67119259
(GAG)7	21	GCTCACAAGGAGGCCAAGAT	TCATGCTCCTCCTCCTCCTC	215	78824380	156402621	84808652
(GAGG)5	20	CAAACAAGGCCAGGACAAGC	CACCATTCGTTCCAAAGGCG	114	204625713	122263444	102420237
(GCT)9	27	CTCCATTTCCCCAGCTGGTT	AAGGAAGAAGCAGCCACTCC	246	255531553	147505128	71137891
(GT)6	12	GAAGTGGATTTGGGAGGGGG	CGGTCGTCTTCTCCTGTTCC	158	14181644	2755653	56012959
(TA)10	20	GAATGAGAAGGGTCAGGGGC	AGGGTTTGAGAAGCTCGAGC	138	3009952	6096439	43979411
(TA)13	26	AGCCCACTAGGAGTCCACAT	TTGGCACGTTCTGCTAGGAG	146	37096071	32392694	17949858
(TA)6	12	GAATGAGAAGGGTCAGGGGC	AGGGTTTGAGAAGCTCGAGC	141	3009952	6096439	13264757
(TA)6	12	GAATGAGAAGGGTCAGGGGC	AGGGTTTGAGAAGCTCGAGC	141	3009952	6096439	28665817
(TA)6	12	GAATGAGAAGGGTCAGGGGC	AGGGTTTGAGAAGCTCGAGC	139	3009952	6096439	63142186
(TA)7	14	TCACCTTCGGCATGTACACC	GAGGAAGATGAGCGTGAGGG	107	238522814	83235000	102965142
(TA)8	16	TGTGCCTGCTAATAACGCCA	CGACTCGGCATCTCGTCAAT	189	42001357	31977740	107498767
(TA)8	16	GAATGAGAAGGGTCAGGGGC	AGGGTTTGAGAAGCTCGAGC	139	3009952	6096439	27172008
(TAC)23	69	CTCCCGTCTCTTTCCCAACC	CGAGTTGACGGGACACATCA	258	6567606	11757091	52511275
(TAC)5	15	TTAGGCAACCCCAACCAGTC	GACCGAGGGAATTGAACCGT	185	8668749	2899049	28704062
(TAC)6	18	CTCCCGTCTCTTTCCCAACC	CGAGTTGACGGGACACATCA	258	6567606	11757091	94682136
(TATAGA)5	30	GGCGAAGATCGATCTGCTCA	AGGGTCAGTGCATCAGCTTC	122	133576803	93225982	61036998
(TC)11	22	CCTCTTCCTCCTCTGGACCA	GGAACAGGGCTGTGGCTTAT	100	88396799	100071373	6238394
(TC)11	22	TCTCCTCTCGCCATCTCCAA	GGAACAGGGCTGTGGCTTAT	122	88396777	100071351	6238394
(TC)15	30	AGAGTTTGTCGGTGCCTCTG	ACAACCTGGAAAGCACACCA	140	224662697	134096888	113110630
(TC)15	30	AGTTTGTCGGTGCCTCTGAG	ACAACCTGGAAAGCACACCA	138	224662699	134096890	113110630
(TC)15	30	GAGTTTGTCGGTGCCTCTGA	ACAACCTGGAAAGCACACCA	139	224662698	134096889	113110630
(TC)15	30	GGCAAGAAAAAGGCTGGTGG	ACAACCTGGAAAGCACACCA	196	224662641	134096832	113110630
(TC)15	30	TATGCAGCATTTCCCCAGCA	ACAACCTGGAAAGCACACCA	165	224662672	134096863	113110630
(TC)18	36	CGATAGGGTTGGCTGGCTAG	CGGTGCCAACTCTCTCACAT	225	88229703	32137079	82135166
(TC)7	14	TTGAAACCACTCGGGGTAGC	CTGGTGTGTGTTGTGTGCTG	161	31858919	7774404	56060442
(TC)8	16	GGTATCAGAGCCTGACTGCC	GCCTTACGTTCCCTTCCACA	109	550000	9553429	35076354
(TG)11	22	AGGTGGTAGGACTGCTGGAT	GTGTGAGGTGGGCCATGTAA	143	21146667	72141029	29660015
(TG)6	12	TTGCAACGGAGAGAGACACC	TCGGGGCATCTTTCTATCGC	208	10013404	57453177	87823688
(TG)7	14	TGGCAGCACTCGGATTCAAT	CTGCTGCATGATCTTGGGGA	291	217760198	129025786	107121692
(TG)7	14	TTGCAACGGAGAGAGACACC	TCGGGGCATCTTTCTATCGC	204	10013404	57453177	43560680
(TGA)6	18	AAGTAGAGGGTACAGCGGGT	CCAAGGACCAGAGGGGAAAC	236	205644	4445376	53860187
(TGA)6	18	AGTAGAGGGTACAGCGGGTT	CCAAGGACCAGAGGGGAAAC	235	205645	4445377	53860187
(TGAAAA)5	30	TTTGGATCGTGACGACTCGG	CGTACAGGATCACGAGAGGC	225	7280202	9137113	141320893
(TTC)12	36	AAAAGAGGAGGACAGCGACG	ATCTGACGGCTCTGTGCAAA	258	205567921	124503226	96782631
(TTC)12	36	AAAAGAGGAGGACAGCGACG	TCTGACGGCTCTGTGCAAAT	257	205567921	124503226	96782631
(TTC)12	36	TGCTGCAGGGAGAAAAGAGG	AATCTGACGGCTCTGTGCAA	271	205567909	124503214	96782631
(TTC)12	36	TGCTGCAGGGAGAAAAGAGG	ATCTGACGGCTCTGTGCAAA	270	205567909	124503214	96782631
(TTC)12	36	TGCTGCAGGGAGAAAAGAGG	TCTGACGGCTCTGTGCAAAT	269	205567909	124503214	96782631
(TTC)5	15	TCCCTCCTACTGCTGAAGCT	CTGTAATCGAGAACCGCCGA	208	211568161	127092258	105205172
(TTC)5	15	TCCCTCCTACTGCTGAAGCT	TGTAATCGAGAACCGCCGAG	207	211568161	127092258	105205172
(TTC)6	18	TGTCGGGCGCTACGAATTTA	ACACCAGTCACTGAGCAACA	258	201736501	121687838	98515767
(TTG)13	39	TCGTCTGAGATGGTTTGGGC	GCTCTGGCACATGGATAGCA	215	12533109	5788069	134652885
(TTG)5	15	GCTAAAGCGTGCGGAGAATG	GCTCTGGCACATGGATAGCA	152	12533172	5788132	60334917
(TTG)5	15	TCGTCTGAGATGGTTTGGGC	GCTCTGGCACATGGATAGCA	215	12533109	5788069	60334917
(TTG)6	18	TCGTCTGAGATGGTTTGGGC	GCTCTGGCACATGGATAGCA	215	12533109	5788069	145433984
(TTG)7	21	GCTAAAGCGTGCGGAGAATG	GCTCTGGCACATGGATAGCA	152	12533172	5788132	111438645
(TTTA)5	20	TCATCAGTGGGCTGCATGTT	CTGGCCTGCTTACTGCTTCT	242	4022127	718892	107233168
(TTTA)5	20	TCATCAGTGGGCTGCATGTT	CTTCTGGCCTGCTTACTGCT	245	4022127	718892	107233168
(TTTA)5	20	TCATCAGTGGGCTGCATGTT	CTGGCCTGCTTACTGCTTCT	243	4022127	718892	139357030
(TTTA)5	20	TCATCAGTGGGCTGCATGTT	CTTCTGGCCTGCTTACTGCT	246	4022127	718892	139357030
(TTTA)5	20	TCATCAGTGGGCTGCATGTT	TCTGGCCTGCTTACTGCTTC	244	4022127	718892	139357030
(TTTA)5	20	TTCATCAGTGGGCTGCATGT	CTGGCCTGCTTACTGCTTCT	244	4022126	718891	139357030
(TTTA)5	20	TTCATCAGTGGGCTGCATGT	CTTCTGGCCTGCTTACTGCT	247	4022126	718891	139357030
(TTTA)5	20	TCATCAGTGGGCTGCATGTT	CTGGCCTGCTTACTGCTTCT	266	4022127	718892	45891721
(TTTA)6	24	TCATCAGTGGGCTGCATGTT	CTGGCCTGCTTACTGCTTCT	266	4022127	718892	56752012

## Sheet: chr6
List of homozygous alleles in wheat genome Chromosome 6
Marker Details				Genome A	Genome B	Genome D
SSR	SSR_length	Forward Primer	Reverse Primer	Start	Start	Start	Product
(AAT)5	15	GCAAGCAAGTTGGATGCACA	GGGCTATGGAGATGCCCATC	174667758	2937476	10480	132
(AAT)5	15	ATGATCAAGCGTGCCAGGAA	GGCAGCCGAGTGAACTAGTT	26286028	4239387	28347244	222
(AC)15	30	GGTCCCGTTGCACCTTCTAA	ACACATCTCGCTACTGCTCG	20789949	10586096	18004768	203
(AC)6	12	TCCCTGCCACACACAAACTT	GAGGATCAAGTGGGTGGGTG	138004476	13639382	25774774	131
(AC)6	12	CTCGGTGAGGATAGTGGCAC	GCTCATTCCTTGGTTGCACG	75064715	15057528	20129621	172
(AC)7	14	TGACCAACTACGAACTGGGC	CCCAGGACTTAGCCCAAAGG	22441004	40933436	35743408	218
(ACA)7	21	GCTCTGGCACATGGATAGCA	TCGTCTGAGATGGTTTGGGC	61556683	2009357	7609327	215
(AG)6	12	GAAGGGGAGAGATCCGAGGT	CAACGGAGGACCAAGACGAA	114746339	70281971	133191214	176
(AG)6	12	GGAGAGATCCGAGGTAGGCA	CAACGGAGGACCAAGACGAA	114746339	70281976	133191219	171
(AG)7	14	GGTGATGCTGGACGGGTTTA	AGATCTCCTTACCGGACCCC	62145428	19598502	14888887	140
(AGT)6	18	AAGCTTGCTTAGTACGCCGT	AGGGACGAGGAGTAAACGGA	182350675	3486559	11380090	189
(AGT)6	18	CTCCCGTCTCTTTCCCAACC	ACGGCGTACTAAGCAAGCTT	182350675	3486289	11379820	290
(AGT)6	18	AAGCTTGCTTAGTACGCCGT	AGGGACGAGGAGTAAACGGA	182955138	3486559	11380090	197
(AGT)6	18	CTCCCGTCTCTTTCCCAACC	ACGGCGTACTAAGCAAGCTT	182955138	3486289	11379820	290
(AT)13	26	GAATGAGAAGGGTCAGGGGC	AGGGTTTGAGAAGCTCGAGC	41932418	11001800	5720455	139
(AT)6	12	TCAACGGGCTATGGAGATGC	GCAAGCAAGTTGGATGCACA	124983540	149423	56189	142
(AT)6	12	CCAACGGCAGCATGTAGAGA	TTCATGGCCCTTGCGTACTT	21020487	32651194	17323333	224
(AT)6	12	CCAACGGCAGCATGTAGAGA	TTTCATGGCCCTTGCGTACT	21020487	32651194	17323333	225
(AT)6	12	ACCATGGTACTTGTCAGGCG	AAGAATGAGGCTGAGCGAGG	30452624	27654259	8185535	108
(AT)8	16	TCAACGGGCTATGGAGATGC	GCAAGCAAGTTGGATGCACA	121268786	149423	56189	137
(AT)8	16	CCACCTCTCCTTCTCCGAGA	TTGACCACGTGATCGCTGAA	8085371	192184074	18851244	167
(AT)9	18	GTTCACCCAGCCCAGCTAAT	TGTGGCACGTATTCAACCCA	175928992	14652778	9786321	119
(AT)9	18	TTCACCCAGCCCAGCTAATG	TGTGGCACGTATTCAACCCA	175928992	14652779	9786322	118
(AT)9	18	CTCCGTATGTCGTGGGCTAC	TTAATCCAGTTCGCTCGGGG	85951658	10547390	51480704	113
(ATG)5	15	CCAACCTTGCTTTGAAGGCC	TGCCACCATTGTCTTCCCTC	128449608	3930760	10099273	276
(ATG)5	15	CCCAACCTTGCTTTGAAGGC	TGCCACCATTGTCTTCCCTC	128449608	3930759	10099272	277
(ATG)5	15	CCAACCTTGCTTTGAAGGCC	TGCCACCATTGTCTTCCCTC	32334397	3930760	10099273	276
(ATG)5	15	CCCAACCTTGCTTTGAAGGC	TGCCACCATTGTCTTCCCTC	32334397	3930759	10099272	277
(ATG)9	27	TCGTCGCAAAGGCAAAAAGG	ATCTGCTTATCTTCCCCGCG	19133763	6820858	22359929	146
(CA)12	24	TCCCTGCCACACACAAACTT	GAGGATCAAGTGGGTGGGTG	40092073	13639382	25774774	139
(CA)12	24	TCCCTGCCACACACAAACTT	TGGGTGCGAGATCGATGAAG	40092073	13639382	25774774	125
(CA)7	14	TGCGCAAATTTGATGTGGCA	TCGACCAACGACGAGAAAGG	97987846	83940767	106053340	179
(CA)8	16	GCACACACACACACACATCC	AGGCGGAAGTTATGTGCACA	61816939	28498502	29023611	148
(CAC)5	15	AGTACCGTCGTTGAGCGTTT	ACCAGTTCTTACCCAGCAGC	116387439	25194666	31114624	203
(CAC)5	15	AGTACCGTCGTTGAGCGTTT	CCAGTTCTTACCCAGCAGCA	116387439	25194666	31114624	202
(CATC)5	20	CAGCTGGCCCATACATCCAT	CTCGTCTTCTCGTGGCAAGT	190565724	155744491	142335050	145
(CATC)5	20	GGGTCAGGTCAGGTGCATAC	CTCGTCTTCTCGTGGCAAGT	190565724	155744399	142334955	240
(CATG)5	20	TGCGTGCATGCATGTTTGAA	CCTCCCATCGAGTCGAAGTG	60665399	60398621	15800041	133
(CATG)5	20	TGCGTGCATGCATGTTTGAA	CTCCCATCGAGTCGAAGTGG	60665399	60398621	15800041	132
(CCT)5	15	ACTCCACCTCTCCTCCACTC	CGGAGAGGAGGGAGGAGAAA	72796728	31092998	122477160	204
(CCT)5	15	ACTCCACCTCTCCTCCACTC	CGGAGAGGAGGGAGGAGAAA	92851030	31092998	122477160	196
(CCT)6	18	ACTCCACCTCTCCTCCACTC	CGGAGAGGAGGGAGGAGAAA	72796432	31092998	122477160	204
(CGG)6	18	ACCTGCACAATGGAATCGGT	TGACCGAAACGTGGCCATAA	23761697	21794476	17193919	116
(CGG)6	18	TGCACAATGGAATCGGTGGA	TGACCGAAACGTGGCCATAA	23761697	21794479	17193922	113
(CT)16	32	TCCCTGCCACACACAAACTT	GAGGATCAAGTGGGTGGGTG	58201244	13639382	25774774	131
(CT)6	12	TGGGCCTTCTACGTCTCGTA	ACCCATAAATGAGTCGGCGG	10289098	16941255	10363160	131
(CT)6	12	GGTGTCTCTCTCCGTTGCAA	ACCGAGGAGAGTGCCTAAGT	111665428	14002370	16098650	240
(CT)6	12	ACTTTTCCCCACGCTCCAAA	CGGTCAATGGACGGTCAAGA	90228169	51494671	13649557	107
(CT)7	14	TCCCTGCCACACACAAACTT	GAGGATCAAGTGGGTGGGTG	138004326	13639382	25774774	131
(CT)9	18	TCCCTGCCACACACAAACTT	GAGGATCAAGTGGGTGGGTG	40092233	13639382	25774774	139
(CT)9	18	TCCCTGCCACACACAAACTT	TGGGTGCGAGATCGATGAAG	40092233	13639382	25774774	125
(CT)9	18	ACATGTCAACTCGGTGGGAC	AACCGAGATGAGCGAATCGG	50666797	5182919	12912020	132
(GA)30	60	TGGGCACATGACATAGCGTT	CAAGCCCACACGAGACTGAT	199085494	189793579	167062783	108
(GA)6	12	AGCTTCGGGGGTCTCTTTTG	TGCATGGAACTAACCCGGAC	83329738	41686811	15790050	136
(GA)8	16	AGCTTCGGGGGTCTCTTTTG	TGCATGGAACTAACCCGGAC	127825837	41686811	15790050	136
(GA)9	18	TCCACGAGAAGAGAGGGAGG	TCCCTGCCACACACAAACTT	137356964	12272018	81425885	178
(GT)10	20	GATGCGGCAACTGGATGAAC	CTTGCTCTGCTTGTGGCTTG	160729476	47250336	18937027	145
(GT)6	12	AGCGAGGAGGAGAAGTGGAT	GGCATCGAAGGGGAATGGAT	144867877	16795131	5541786	102
(TA)10	20	GAATGAGAAGGGTCAGGGGC	AGGGTTTGAGAAGCTCGAGC	41883623	11001800	5720455	139
(TA)6	12	ATATAGCAATGGTGGGCGGG	CGTACGTGAGGCTATGGACC	155040330	12081471	11352633	258
(TA)6	12	ATATAGCAATGGTGGGCGGG	CGTACGTGAGGCTATGGACC	15721700	12081471	11352633	259
(TA)6	12	TGCGTGCATGCATGTTTGAA	CCTCCCATCGAGTCGAAGTG	60665826	60398621	15800041	133
(TA)6	12	TGCGTGCATGCATGTTTGAA	CTCCCATCGAGTCGAAGTGG	60665826	60398621	15800041	132
(TA)7	14	GAATGAGAAGGGTCAGGGGC	AGGGTTTGAGAAGCTCGAGC	125355649	11001800	5720455	139
(TA)7	14	ATATAGCAATGGTGGGCGGG	CGTACGTGAGGCTATGGACC	20672150	12081471	11352633	257
(TA)8	16	ATATAGCAATGGTGGGCGGG	CGTACGTGAGGCTATGGACC	103536367	12081471	11352633	259
(TAC)5	15	TCAACGGGCTATGGAGATGC	GCAAGCAAGTTGGATGCACA	179494737	149423	56189	138
(TAC)6	18	AAGCTTGCTTAGTACGCCGT	AGGGACGAGGAGTAAACGGA	179858838	3486559	11380090	197
(TAC)6	18	CTCCCGTCTCTTTCCCAACC	ACGGCGTACTAAGCAAGCTT	179858838	3486289	11379820	292
(TATT)5	20	ATTGGGCCTTCATCAGTGGG	CTTCTGGCCTGCTTACTGCT	90505307	5725570	3038486	257
(TATT)5	20	ATTGGGCCTTCATCAGTGGG	TCTTCTGGCCTGCTTACTGC	90505307	5725570	3038486	258
(TATT)5	20	TCATCAGTGGGCTGCATGTT	CTTCTGGCCTGCTTACTGCT	90505307	5725579	3038495	248
(TATT)5	20	TTCATCAGTGGGCTGCATGT	CTTCTGGCCTGCTTACTGCT	90505307	5725578	3038494	249
(TC)6	12	TCCCTGCCACACACAAACTT	GAGGATCAAGTGGGTGGGTG	41572376	13639382	25774774	131
(TC)7	14	CGCTCCACAAACACCCTACT	GGTGATGCTGGACGGGTTTA	137738205	16643304	10032323	170
(TC)8	16	CGCTCCACAAACACCCTACT	GGTGATGCTGGACGGGTTTA	183757513	16643304	10032323	170
(TCT)5	15	GGGCATGCGTTCAAATCCTC	ACGCAGCAAAGAAGGTCGTA	104208389	8199643	2969465	112
(TCT)5	15	GGGCATGCGTTCAAATCCTC	TACGCAGCAAAGAAGGTCGT	104208389	8199643	2969465	113
(TG)6	12	TCTCATGGCCATCGTTGACC	CGAGGATGGATTGGTGGAGG	79023922	120528504	46960052	122
(TG)8	16	CGATGCGTATTTGTGGCCTG	AGGATGAAAGTTGAGGCGCA	186536058	167894428	144735348	116
(TGCA)6	24	CTTGCGTGCGAAGATGTAGC	CCACCAGCTACATCTTCGCA	174058320	4510780	7978207	107
(TTC)5	15	CCCTGCTCCACCACATGATT	CAAGGCGATCTTGCTGAAGC	11130568	13750392	17364491	263
(TTC)6	18	CGCAACAAGCTCTTTGGACC	AGGGGACAAACAGAAGCTGG	169410522	5818859	18591886	286
(TTC)6	18	CGCAACAAGCTCTTTGGACC	GGGGACAAACAGAAGCTGGA	169410522	5818859	18591886	285
(TTTA)6	24	ATTGGGCCTTCATCAGTGGG	CTTCTGGCCTGCTTACTGCT	70217469	5725570	3038486	277
(TTTA)6	24	ATTGGGCCTTCATCAGTGGG	TCTTCTGGCCTGCTTACTGC	70217469	5725570	3038486	278

## Sheet: chr7
List of homozygous alleles in wheat genome Chromosome 7
Marker Details				Genome A	Genome B	Genome D
SSR	SSR_length	Forward Primer	Reverse Primer	Start	Start	Start	Product
(AAT)23	69	GAGGGCGTGAGGAGATTACG	AAGTTCACACCCTTGCGGAT	167300861	2918929	6307395	101
(AAT)23	69	GAGGGCGTGAGGAGATTACG	TCCCGAAGTTCACACCCTTG	167300861	2918929	6307395	106
(AC)7	14	CTCGGTGAGGATAGTGGCAC	GCTCATTCCTTGGTTGCACG	69521559	15373306	8390795	172
(AC)7	14	CTCGGTGAGGATAGTGGCAC	TGGTTGCACGACCCCATTTA	69521559	15373306	8390795	162
(AG)6	12	GAGAAGGACTTGGGCACTCC	CGAACACCACCAACCGTCTA	132829296	20826198	9573740	176
(AG)6	12	GGAGAGAAGGACTTGGGCAC	CGAACACCACCAACCGTCTA	132829296	20826195	9573737	179
(AG)7	14	ACAAGCTTGGGGGCTAGTTC	GATCGGACCCTTGCAGTTGA	72652613	9991383	217238427	138
(AGA)32	96	GGGGACAAACAGAAGCTGGA	CGCAACAAGCTCTTTGGACC	26482780	7803822	17154544	285
(AGA)7	21	AGAAGCTGGAGCCGTACAAC	CGCAACAAGCTCTTTGGACC	33352503	7803832	17154554	273
(AGAT)7	28	AGTGGGCAAGGATAGCAACC	ACCACAAACAGCCCCAAGAA	41108483	19264945	186975275	277
(AT)15	30	ACACACTCTCACTCGCTTGG	TGCGCAAATTTGATGTGGCA	87283990	22311667	57148000	251
(AT)15	30	CACACTCTCACTCGCTTGGT	TGCGCAAATTTGATGTGGCA	87283990	22311668	57148001	250
(AT)6	12	AGGACATCTCTAGGCGATCCT	GCTACTTTCGGTTGAACCTGC	106630059	63801936	44128760	161
(AT)6	12	AAGGTTCCAACGGTAGCCAC	GGCTTGGCAAAGTCGCATAG	158720184	219484004	211194151	131
(AT)6	12	AAGGTTCCAACGGTAGCCAC	GGGCACATATTTGGCTTGGC	158720184	219484004	211194151	143
(AT)6	12	GGTTCCAACGGTAGCCACAT	GGCTTGGCAAAGTCGCATAG	158720184	219484006	211194153	129
(AT)7	14	TTGAGGGCCGTCATGTATCG	TAAGTTGGACCAGGCGTTCC	42359605	10260408	16277180	154
(AT)8	16	TTGAGGGCCGTCATGTATCG	TAAGTTGGACCAGGCGTTCC	25273230	10260408	16277180	154
(ATT)6	18	CACGACAGCCGAGTGAACTA	ATGATCAAGCGTGCCAGGAA	20354731	7257991	21843512	226
(ATT)6	18	GATTCAAAGCACGACAGCCG	ATGATCAAGCGTGCCAGGAA	20354731	7257982	21843503	235
(CCT)5	15	GCTCCTTGGCACGATCGATA	ATACCGACATGTGCGATCCC	123799179	9148947	19062516	267
(CT)16	32	TGTGCAGACATGAACTCGCT	TAACCTGGCTGCCAATCTCC	179100487	251030907	236194720	198
(CT)6	12	AATCCATCCCGCACCCAAAT	GCCAAGAAGCAAGCACACTC	111504240	36052604	201744	266
(CT)6	12	GAGACCGCACCTTCACTTCA	ACCGGCCGAGATTAATGCAA	91190548	28716507	16886038	178
(CT)8	16	TTCCCTTCTTGAGACACGCC	AGCCCATGTGTGTGTGAGAG	134894164	27227407	60709049	152
(CT)8	16	TTCCCTTCTTGAGACACGCC	GCCCATGTGTGTGTGAGAGA	134894164	27227407	60709049	151
(CT)9	18	GAGACCGCACCTTCACTTCA	ACCGGCCGAGATTAATGCAA	147778214	28716507	16886038	178
(CTT)5	15	GCCCCCTTTCTTCCTTCCTC	GAGGGCACTGATCGAGGAAG	175102947	17355713	40503250	199
(GA)12	24	GAGCGGGATGATTCCGATGT	CCCGCTTAAGTGTCCACCAT	99328407	79283916	34160701	151
(GA)18	36	AGTCAAGGTCGAATGCTGCA	GCTCCTCCTTTCACCTCACC	121527827	171475554	73246379	133
(GA)18	36	TCAAGGTCGAATGCTGCAGT	GCTCCTCCTTTCACCTCACC	121527827	171475556	73246381	131
(GA)6	12	CAGTCCCACGTGTCAGTGAA	AACTAAGCCAACCTCCCAGC	139882641	4403363	49474927	219
(GA)6	12	TTCTCCAAGTGCAGTCCCAC	AACTAAGCCAACCTCCCAGC	139882641	4403352	49474916	230
(GA)8	16	AGCTTGGTTGGATGGACGAG	GGACAGCGACCACTATAGCC	78097923	100427132	147146386	261
(GGT)7	21	CAAGCTCCACGTTCCTCCTT	AGAAATGGCGCAAGTTGCTG	110903626	99231087	167614228	111
(GGT)7	21	TGTCAAGCTCCACGTTCCTC	AGAAATGGCGCAAGTTGCTG	110903626	99231084	167614225	114
(GTT)15	45	TGGCTTCTGTGTCATCCACC	TGTGCAGTGCAACAAAAGGT	53426630	20517767	27647346	114
(TA)12	24	CCGCACCTCTCTGAACTGTT	CTCGTAAAGGCCCTGAAGCA	160188374	5955449	3127147	221
(TA)12	24	CCGCACCTCTCTGAACTGTT	TCGTAAAGGCCCTGAAGCAG	160188374	5955449	3127147	220
(TA)12	24	GGAGGAGGAGAGGAAGGAGG	GGTTTCGCTTGGACCTCTCA	65264067	133129683	117931244	121
(TA)12	24	GGAGGAGGAGAGGAAGGAGG	TGGTTTCGCTTGGACCTCTC	65264067	133129683	117931244	122
(TA)12	24	GGAGGAGGAGAGGAAGGAGG	TTCGCTTGGACCTCTCATCG	65264067	133129683	117931244	118
(TA)12	24	GGGAGGAGGAGAGGAAGGAG	GGTTTCGCTTGGACCTCTCA	65264067	133129682	117931243	122
(TA)12	24	GGGAGGAGGAGAGGAAGGAG	TGGTTTCGCTTGGACCTCTC	65264067	133129682	117931243	123
(TA)7	14	AGAGCAAGGCAGGTTTCGAA	GGGTGTAGGTGCATCGTTCA	83844103	2452056	21914212	214
(TA)8	16	TGCAGACTTGTGGTGTTGGT	AGCTTTGACATGCATGCTGC	145092612	129614635	140035231	194
(TAAA)5	20	TTCGATCCTTTAGTGCCCCG	ATTGGGCCTTCATCAGTGGG	120106016	25930637	4350502	104
(TAT)5	15	ACGAATGGGTCAAGCAAGGT	TGCAGGTGAATCTGTGCCAT	136793300	174131065	192124283	202
(TAT)5	15	CGGTTCAAACGGGTGTAGGA	ACCTTGCTTGACCCATTCGT	136793300	174130895	192124113	190
(TAT)5	15	TCGGTTCAAACGGGTGTAGG	ACCTTGCTTGACCCATTCGT	136793300	174130894	192124112	191
(TAT)5	15	TCTGCTTGGGGTACTGGAGT	CCTACACCCGTTTGAACCGA	136793300	174130730	192123948	194
(TAT)5	15	TCTGCTTGGGGTACTGGAGT	TCCTACACCCGTTTGAACCG	136793300	174130730	192123948	195
(TAT)5	15	ACCCCTTTATCGCGTTGGTT	TGCTACCTCTTGAGCACTGC	170247046	195881	734895	182
(TC)15	30	CCGCCCCCACTCATATTGTT	TCTAGTGTCTGCCAGCAAGC	121527630	171475113	73245929	181
(TC)6	12	CCGCCCCCACTCATATTGTT	AGAGTGCTTCGGAGAGGTCT	121527265	171475113	73245929	198
(TC)6	12	CCGCCCCCACTCATATTGTT	TCTAGTGTCTGCCAGCAAGC	121527265	171475113	73245929	181
(TC)6	12	AAGGTCATGGCAGTACGCAA	AAATAACTGGGCGAGCTGCT	54254749	3694366	12335283	173
(TC)7	14	AGCTTGGTTGGATGGACGAG	GGACAGCGACCACTATAGCC	78105417	100427132	147146386	261
(TC)8	16	TTGAAACCACTCGGGGTAGC	CTGGTGTGTGTTGTGTGCTG	73548221	3397291	17148372	161
(TCA)5	15	CCGACCTCAACTCCAACTCC	CCGAACGGACTCCAGATCAG	13370690	236606	318520	135
(TCA)5	15	CCACATCTCGGCTTCTCACA	AGGGACGAGAGATCCAAGCT	165642880	26605329	225937843	127
(TG)26	52	GATGCCCCTTTCATGGGTCA	GCAAGCAGACGAGTGAGAGT	30686792	127446243	41482916	223
(TG)6	12	GAGCGGGATGATTCCGATGT	CCCGCTTAAGTGTCCACCAT	99298033	79283916	34160701	151
(TG)8	16	AGTGCTCCCAAAGATGCGTA	GCAAGTGGCTGGGTAACTCA	116522061	173384009	192855297	127
(TG)8	16	TAGTGCTCCCAAAGATGCGT	GCAAGTGGCTGGGTAACTCA	116522061	173384008	192855296	128
(TG)8	16	TGCTCCCAAAGATGCGTACA	GCAAGTGGCTGGGTAACTCA	116522061	173384011	192855299	125
(TGT)5	15	TTGAGGGCCGTCATGTATCG	TAAGTTGGACCAGGCGTTCC	25323181	10260408	16277180	154
